# Supplementary material for: Global Trends (1961–2017) in Human Dietary Potassium Supplies
Source: Nutrients. 2021 Apr 19;13(4):1369. doi: 10.3390/nu13041369 (PMC8074176; doi:10.3390/nu13041369)
Supplement: Supplementary file 1 [file nutrients-13-01369-s001.zip]

Archive with 1 entries (1 files):
- nutrients-1161335-supplementary.xlsm
