# Supplementary material for: Global Trends (1961–2017) in Human Dietary Potassium Supplies
Source: Nutrients. 2021 Apr 19;13(4):1369. doi: 10.3390/nu13041369 (PMC8074176; doi:10.3390/nu13041369)
Supplement: Supplementary file 1 [file nutrients-13-01369-s001.zip › nutrients-1161335-supplementary.xlsm]

## Sheet: Table S1
Table S1. National level dietary supplies of K (DSK), population weighted adequate intake of K (WtdAIK) and K sufficiency ratio (KSR) 1961–2017. AIK and KSR were calculated at various AIK recommendations: Institute of Medicine in 2006 (AIK_06), National Academies of Sciences in 2019 (AIK_19), and the European Union (AIK_EU).
FAOCountryCode	ISO3	UNI	Region	Continent	ReferenceYear	Popn	DSK	WtdAIK (AIK_06)	WtdAIK (AIK_19)	WtAKI (AIK_EU)	KSR (AIK_06)	KSR (AIK_19)	KSR (AIK_EU)
2	AFG	4	Southern Asia	Asia	1962	9351442	3512.98	4287.87	2642.24	2795.52	0.819281	1.32954	1.25665
2	AFG	4	Southern Asia	Asia	1963	9543200	3266.79	4285.39	2639.99	2791.85	0.762309	1.23743	1.17012
2	AFG	4	Southern Asia	Asia	1964	9744772	3578.61	4283.36	2638.01	2788.73	0.835469	1.35656	1.28324
2	AFG	4	Southern Asia	Asia	1965	9956318	3589.89	4284.26	2636.7	2789.4	0.837927	1.36151	1.28698
2	AFG	4	Southern Asia	Asia	1966	10174840	3370.38	4278.78	2633.19	2781.13	0.787696	1.27996	1.21187
2	AFG	4	Southern Asia	Asia	1967	10399936	3671.57	4274.88	2630.44	2774.8	0.85887	1.3958	1.32319
2	AFG	4	Southern Asia	Asia	1968	10637064	3604.23	4272.04	2628.19	2769.86	0.843679	1.37137	1.30123
2	AFG	4	Southern Asia	Asia	1969	10893772	3655.91	4269.7	2626.15	2765.79	0.856244	1.39211	1.32183
2	AFG	4	Southern Asia	Asia	1970	11173654	3124.18	4270.68	2624.81	2766.26	0.731541	1.19025	1.12939
2	AFG	4	Southern Asia	Asia	1971	11475450	3146.55	4265.49	2621.35	2758.32	0.737676	1.20035	1.14075
2	AFG	4	Southern Asia	Asia	1972	11791222	3278.02	4261.9	2618.59	2752.57	0.769144	1.25183	1.19089
2	AFG	4	Southern Asia	Asia	1973	12108963	3341.74	4259.52	2616.38	2748.57	0.784533	1.27724	1.21581
2	AFG	4	Southern Asia	Asia	1974	12412960	3320.74	4258.08	2614.7	2745.99	0.779868	1.27003	1.2093
2	AFG	4	Southern Asia	Asia	1975	12689164	3347.81	4259.68	2614.33	2747.59	0.78593	1.28056	1.21845
2	AFG	4	Southern Asia	Asia	1976	12943093	3525.03	4255.22	2611.47	2740.96	0.828403	1.34983	1.28606
2	AFG	4	Southern Asia	Asia	1977	13171294	2973.01	4251.58	2609.05	2735.43	0.699271	1.1395	1.08685
2	AFG	4	Southern Asia	Asia	1978	13341199	3217.7	4249.03	2607.17	2731.38	0.757278	1.23418	1.17805
2	AFG	4	Southern Asia	Asia	1979	13411060	3168.52	4248.23	2606.15	2729.73	0.745844	1.21579	1.16074
2	AFG	4	Southern Asia	Asia	1980	13356500	3033.78	4248.65	2606.25	2729.99	0.714057	1.16404	1.11128
2	AFG	4	Southern Asia	Asia	1981	13171679	3009.58	4244.74	2603.84	2724.06	0.709013	1.15582	1.10481
2	AFG	4	Southern Asia	Asia	1982	12882518	3022.28	4242.34	2602.02	2719.92	0.712408	1.16151	1.11116
2	AFG	4	Southern Asia	Asia	1983	12537732	3048.39	4241.16	2600.61	2717.18	0.718764	1.17218	1.12189
2	AFG	4	Southern Asia	Asia	1984	12204306	3001.54	4239.92	2598.95	2714.26	0.707924	1.1549	1.10584
2	AFG	4	Southern Asia	Asia	1985	11938204	2926.99	4235.01	2595.92	2706.67	0.69114	1.12753	1.0814
2	AFG	4	Southern Asia	Asia	1986	11736177	2843.97	4234.66	2595	2705.24	0.671594	1.09594	1.05128
2	AFG	4	Southern Asia	Asia	1987	11604538	3304.88	4236.96	2595.22	2707.28	0.780011	1.27345	1.22074
2	AFG	4	Southern Asia	Asia	1988	11618008	3062.14	4239.58	2595.65	2709.8	0.722275	1.17972	1.13003
2	AFG	4	Southern Asia	Asia	1989	11868873	2900.84	4238.73	2594.75	2708.01	0.684365	1.11796	1.07121
2	AFG	4	Southern Asia	Asia	1990	12412311	2851.23	4237.17	2592.6	2705.27	0.672909	1.09976	1.05395
2	AFG	4	Southern Asia	Asia	1991	13299016	2585.29	4235.85	2593.48	2704	0.610336	0.996843	0.9561
2	AFG	4	Southern Asia	Asia	1992	14485543	2345.82	4233.65	2594.27	2701.72	0.55409	0.90423	0.868269
2	AFG	4	Southern Asia	Asia	1993	15816601	2431.8	4230.33	2594.48	2698.08	0.574848	0.937296	0.901307
2	AFG	4	Southern Asia	Asia	1994	17075728	2327.09	4227.99	2594.86	2695.72	0.550402	0.89681	0.863255
2	AFG	4	Southern Asia	Asia	1995	18110662	2222.92	4236.15	2598.36	2706.69	0.52475	0.855509	0.821271
2	AFG	4	Southern Asia	Asia	1996	18853444	2269.57	4230.59	2595.72	2698.93	0.536467	0.874351	0.840916
2	AFG	4	Southern Asia	Asia	1998	19737770	2351.43	4222.49	2590.57	2686.97	0.556882	0.907686	0.875121
2	AFG	4	Southern Asia	Asia	1999	20170847	2301.45	4220.39	2588.8	2683.51	0.545315	0.889001	0.857625
2	AFG	4	Southern Asia	Asia	2000	20779957	2198.63	4221.72	2587.81	2684.41	0.520792	0.849612	0.819039
2	AFG	4	Southern Asia	Asia	2001	21606992	2178.5	4221.33	2588.05	2684.23	0.51607	0.841754	0.811594
2	AFG	4	Southern Asia	Asia	2002	22600774	2220.62	4222.68	2589.55	2686.43	0.525879	0.85753	0.826606
2	AFG	4	Southern Asia	Asia	2003	23680871	2360.08	4224.92	2591.69	2689.87	0.55861	0.910633	0.877396
2	AFG	4	Southern Asia	Asia	2004	24726689	2305.01	4227.83	2594.12	2694.22	0.5452	0.888554	0.85554
2	AFG	4	Southern Asia	Asia	2005	25654274	2313.11	4233.68	2597.32	2702.39	0.54636	0.890577	0.855949
2	AFG	4	Southern Asia	Asia	2006	26433058	2344.47	4232.89	2596.57	2700.39	0.55387	0.902911	0.868195
2	AFG	4	Southern Asia	Asia	2007	27100542	2437.91	4233.16	2595.78	2699.59	0.575907	0.939183	0.903066
2	AFG	4	Southern Asia	Asia	2008	27722281	2452.04	4234.67	2595.22	2700.41	0.57904	0.944831	0.908025
2	AFG	4	Southern Asia	Asia	2009	28394806	2529.23	4237.37	2595.16	2703.04	0.596886	0.974594	0.935698
2	AFG	4	Southern Asia	Asia	2010	29185511	2501.15	4241.17	2595.52	2707.52	0.589731	0.963642	0.923779
2	AFG	4	Southern Asia	Asia	2011	30117411	2510.07	4248.5	2599.33	2718.25	0.590814	0.965662	0.923414
2	AFG	4	Southern Asia	Asia	2012	31161378	2584.46	4257.1	2604.26	2731.14	0.607095	0.992398	0.946294
2	AFG	4	Southern Asia	Asia	2013	32269592	2551.79	4266.35	2609.96	2745.29	0.59812	0.977714	0.929514
2	AFG	4	Southern Asia	Asia	2014	33370804	2353.65	4275.65	2616.02	2759.8	0.550477	0.899705	0.852833
2	AFG	4	Southern Asia	Asia	2015	34413603	2351.86	4285.13	2621.89	2774.75	0.548841	0.897009	0.847592
2	AFG	4	Southern Asia	Asia	2016	35383028	2488.93	4292.47	2626.82	2786.31	0.579837	0.94751	0.893271
86	GRD	308	Caribbean	Americas	1961	91324	2467.31	4203.73	2553.07	2660.58	0.586934	0.96641	0.92736
106	ITA	380	Southern Europe	Europe	1997	56903633	4563.09	4571.89	2854.98	3270.93	0.998073	1.59829	1.39504
110	JPN	392	Eastern Asia	Asia	2017	127502728	2981.78	4587.4	2876.41	3298.9	0.649994	1.03663	0.903873
7	AGO	24	Central Africa	Africa	1962	5608499	2784.96	4269.72	2637.1	2767.93	0.652258	1.05607	1.00615
7	AGO	24	Central Africa	Africa	1963	5679409	2921.99	4269.43	2633.49	2764.21	0.684398	1.10955	1.05708
7	AGO	24	Central Africa	Africa	1964	5734995	3022.03	4271.58	2631.41	2764.92	0.707473	1.14845	1.09299
7	AGO	24	Central Africa	Africa	1965	5770573	2983.12	4277.43	2632.06	2771.63	0.697409	1.13338	1.07631
7	AGO	24	Central Africa	Africa	1966	5781305	2980.59	4273.68	2628.39	2767.2	0.697429	1.134	1.07711
7	AGO	24	Central Africa	Africa	1967	5774440	3052.41	4274.2	2628.22	2768.17	0.714148	1.1614	1.10268
7	AGO	24	Central Africa	Africa	1968	5771973	2926.47	4275.81	2629.34	2769.63	0.684425	1.113	1.05663
7	AGO	24	Central Africa	Africa	1969	5803677	3059.4	4274.03	2628.76	2765.53	0.715813	1.16382	1.10626
7	AGO	24	Central Africa	Africa	1970	5890360	3100.69	4271.06	2626.67	2759	0.725976	1.18046	1.12385
7	AGO	24	Central Africa	Africa	1971	6041239	3102.5	4273.68	2627.09	2761.12	0.725956	1.18096	1.12364
7	AGO	24	Central Africa	Africa	1972	6248965	2982.38	4268.82	2623.07	2754.46	0.698641	1.13698	1.08274
7	AGO	24	Central Africa	Africa	1973	6497283	2923.98	4260.25	2617.05	2743.87	0.68634	1.11728	1.06564
7	AGO	24	Central Africa	Africa	1974	6761623	2915.18	4252.89	2612.2	2735.55	0.685458	1.11599	1.06566
7	AGO	24	Central Africa	Africa	1975	7023994	2872.34	4253.25	2611.73	2737.38	0.675328	1.09978	1.0493
7	AGO	24	Central Africa	Africa	1976	7279630	2844.7	4241.96	2606.01	2723.32	0.670609	1.09159	1.04457
7	AGO	24	Central Africa	Africa	1977	7533814	2848.84	4238.67	2604.71	2719.52	0.672106	1.09373	1.04755
7	AGO	24	Central Africa	Africa	1978	7790774	2851.49	4240.01	2605.92	2721.36	0.672518	1.09423	1.04782
7	AGO	24	Central Africa	Africa	1979	8058112	2789.02	4241.5	2607.08	2722.85	0.657554	1.06979	1.0243
7	AGO	24	Central Africa	Africa	1980	8341290	2803.49	4246.36	2608.41	2728.16	0.66021	1.07479	1.02761
7	AGO	24	Central Africa	Africa	1981	8640478	2669.22	4246.09	2608	2726.33	0.62863	1.02347	0.979055
7	AGO	24	Central Africa	Africa	1982	8952971	2572.06	4243.72	2606.37	2721.57	0.606086	0.986834	0.945065
7	AGO	24	Central Africa	Africa	1983	9278104	2507.28	4240.23	2604.02	2715.55	0.591306	0.962849	0.923302
7	AGO	24	Central Africa	Africa	1984	9614756	2447.75	4237.36	2601.89	2710.92	0.577659	0.94076	0.902922
7	AGO	24	Central Africa	Africa	1985	9961993	2460.15	4241.17	2602.05	2715.37	0.580063	0.945465	0.906009
7	AGO	24	Central Africa	Africa	1986	10320116	2406.58	4236.49	2598.9	2708.76	0.56806	0.925999	0.888442
7	AGO	24	Central Africa	Africa	1987	10689247	2328.09	4233.84	2596.63	2705.18	0.549875	0.896578	0.860603
7	AGO	24	Central Africa	Africa	1988	11068051	2320.66	4232.74	2595.14	2703.85	0.548263	0.894231	0.85828
7	AGO	24	Central Africa	Africa	1989	11454784	2265.7	4232.36	2594.19	2703.51	0.535328	0.873375	0.838059
7	AGO	24	Central Africa	Africa	1990	11848385	2245.34	4236.69	2595.06	2709.14	0.529975	0.865237	0.828804
7	AGO	24	Central Africa	Africa	1991	12248901	2159.71	4234.39	2593.47	2705.74	0.51004	0.832749	0.798195
7	AGO	24	Central Africa	Africa	1992	12657361	2252.22	4233.7	2592.83	2704.41	0.531973	0.868631	0.832794
7	AGO	24	Central Africa	Africa	1993	13075044	2201.19	4234.11	2592.83	2704.57	0.519872	0.848953	0.813878
7	AGO	24	Central Africa	Africa	1994	13503753	2511.21	4235.12	2593.17	2705.73	0.592948	0.968394	0.928107
7	AGO	24	Central Africa	Africa	1995	13945205	2539.24	4240.28	2594.71	2712.42	0.598837	0.978623	0.936153
7	AGO	24	Central Africa	Africa	1996	14400722	2519.63	4239.83	2594.2	2711.6	0.594275	0.971255	0.929203
7	AGO	24	Central Africa	Africa	1998	15359600	2490.81	4241.27	2594.29	2713.59	0.58728	0.96011	0.917901
7	AGO	24	Central Africa	Africa	1999	15866871	2470.72	4242.38	2594.68	2715.48	0.582391	0.952228	0.909866
7	AGO	24	Central Africa	Africa	2000	16395477	2530.21	4247.56	2596.29	2722.73	0.595685	0.974547	0.929293
7	AGO	24	Central Africa	Africa	2001	16945753	2673.08	4246.1	2595.61	2721.1	0.629537	1.02984	0.982352
7	AGO	24	Central Africa	Africa	2002	17519418	2831.94	4245.25	2595.3	2720.38	0.667084	1.09118	1.04101
7	AGO	24	Central Africa	Africa	2003	18121477	2917.54	4244.72	2595.21	2720.17	0.687335	1.1242	1.07256
7	AGO	24	Central Africa	Africa	2004	18758138	2945.65	4244.1	2595.14	2719.92	0.694057	1.13506	1.08299
7	AGO	24	Central Africa	Africa	2005	19433604	3034.15	4247.4	2595.96	2724.63	0.714355	1.16879	1.1136
7	AGO	24	Central Africa	Africa	2006	20149905	3153.11	4244.1	2594.63	2720.52	0.742938	1.21524	1.15901
7	AGO	24	Central Africa	Africa	2007	20905360	3412.77	4241.54	2593.64	2717.27	0.804608	1.31582	1.25596
7	AGO	24	Central Africa	Africa	2008	21695636	3570.35	4239.53	2592.91	2714.67	0.842157	1.37697	1.31521
7	AGO	24	Central Africa	Africa	2009	22514275	3907.06	4238.08	2592.42	2712.75	0.921895	1.50711	1.44026
7	AGO	24	Central Africa	Africa	2010	23356247	3955.49	4240.52	2592.91	2715.74	0.932785	1.5255	1.45651
7	AGO	24	Central Africa	Africa	2011	24220660	4039.1	4238.22	2591.88	2712.37	0.953018	1.55837	1.48914
7	AGO	24	Central Africa	Africa	2012	25107925	3791.09	4237.48	2591.52	2710.95	0.894657	1.46288	1.39843
7	AGO	24	Central Africa	Africa	2013	26015786	4043.59	4237.89	2591.64	2711.01	0.954153	1.56024	1.49155
7	AGO	24	Central Africa	Africa	2014	26941773	3352.08	4239.08	2592.1	2712.16	0.790756	1.29319	1.23594
7	AGO	24	Central Africa	Africa	2015	27884380	3307.12	4243.22	2593.38	2717.21	0.779389	1.27522	1.2171
7	AGO	24	Central Africa	Africa	2016	28842482	3285.2	4244.91	2593.93	2719.11	0.773916	1.2665	1.20819
191	VCT	670	Caribbean	Americas	1961	82168	2820.84	4213.58	2553.71	2668.13	0.669463	1.1046	1.05723
174	PRT	620	Southern Europe	Europe	2017	10288527	4353.65	4583.93	2856.39	3289.86	0.949765	1.52418	1.32335
110	JPN	392	Eastern Asia	Asia	1997	126892745	3669.98	4567.51	2852.64	3260.43	0.803497	1.28652	1.12561
3	ALB	8	Southern Europe	Europe	1962	1737675	3093.02	4295.79	2653.92	2812.56	0.720013	1.16546	1.09972
3	ALB	8	Southern Europe	Europe	1963	1790571	3025.27	4294.14	2652.54	2808.53	0.704512	1.14052	1.07717
3	ALB	8	Southern Europe	Europe	1964	1843649	3170.42	4294.18	2651.82	2806.92	0.738306	1.19557	1.1295
3	ALB	8	Southern Europe	Europe	1965	1896175	3122.42	4295.61	2651.76	2807.5	0.726887	1.17749	1.11217
3	ALB	8	Southern Europe	Europe	1966	1947836	3064.19	4297.44	2651.53	2808.51	0.713026	1.15563	1.09103
3	ALB	8	Southern Europe	Europe	1967	1998743	3108.07	4301.84	2652.5	2813.21	0.722499	1.17175	1.10481
3	ALB	8	Southern Europe	Europe	1968	2049214	3194.89	4307.92	2654.34	2820.5	0.741633	1.20365	1.13274
3	ALB	8	Southern Europe	Europe	1969	2099738	3268.5	4314.42	2656.55	2828.79	0.757575	1.23035	1.15544
3	ALB	8	Southern Europe	Europe	1970	2150704	3417.59	4320.89	2658.73	2837.51	0.790947	1.28542	1.20444
3	ALB	8	Southern Europe	Europe	1971	2202186	3302.38	4328	2661.62	2847.35	0.763027	1.24074	1.15981
3	ALB	8	Southern Europe	Europe	1972	2254058	3285.89	4333.43	2663.97	2855.54	0.758265	1.23346	1.15071
3	ALB	8	Southern Europe	Europe	1973	2306284	3268.67	4337.97	2666.19	2863.06	0.753504	1.22597	1.14167
3	ALB	8	Southern Europe	Europe	1974	2358852	3382.69	4342.67	2668.89	2871.24	0.778943	1.26745	1.17813
3	ALB	8	Southern Europe	Europe	1975	2411733	3265.91	4348.31	2672.36	2880.89	0.751078	1.22211	1.13365
3	ALB	8	Southern Europe	Europe	1976	2464981	3559.75	4351.81	2675.21	2887.79	0.817993	1.33064	1.23269
3	ALB	8	Southern Europe	Europe	1977	2518685	3685.77	4356.68	2679.07	2896.6	0.846005	1.37577	1.27245
3	ALB	8	Southern Europe	Europe	1978	2572852	3594.79	4362.22	2683.51	2906.3	0.824075	1.33959	1.2369
3	ALB	8	Southern Europe	Europe	1979	2627506	3412.73	4367.45	2687.94	2915.46	0.7814	1.26965	1.17056
3	ALB	8	Southern Europe	Europe	1980	2682697	3367.32	4372.82	2691.97	2924.58	0.770058	1.25088	1.15139
3	ALB	8	Southern Europe	Europe	1981	2737018	3509.63	4377.12	2695.9	2932.13	0.801813	1.30184	1.19695
3	ALB	8	Southern Europe	Europe	1982	2790284	3511.19	4380.77	2699.51	2938.67	0.801499	1.30068	1.19482
3	ALB	8	Southern Europe	Europe	1983	2844867	3659.86	4383.84	2702.83	2944.32	0.834852	1.35408	1.24302
3	ALB	8	Southern Europe	Europe	1984	2904142	3468.71	4386.37	2705.89	2949.24	0.790794	1.28191	1.17614
3	ALB	8	Southern Europe	Europe	1985	2969671	3247.72	4389.53	2708.79	2954.9	0.739878	1.19896	1.0991
3	ALB	8	Southern Europe	Europe	1986	3044201	3455.04	4390.64	2711.18	2957.8	0.78691	1.27437	1.16811
3	ALB	8	Southern Europe	Europe	1987	3124892	3176.25	4390.94	2713.15	2959.55	0.723365	1.17069	1.07322
3	ALB	8	Southern Europe	Europe	1988	3200972	3171.92	4391.04	2714.77	2960.94	0.722364	1.1684	1.07126
3	ALB	8	Southern Europe	Europe	1989	3257913	3313.23	4392.22	2716.36	2963.66	0.754341	1.21973	1.11795
3	ALB	8	Southern Europe	Europe	1990	3286070	3404.2	4394.33	2718.25	2967.62	0.774679	1.25235	1.14711
3	ALB	8	Southern Europe	Europe	1991	3280397	3328.44	4392.8	2715.41	2965.13	0.757703	1.22576	1.12253
3	ALB	8	Southern Europe	Europe	1992	3245887	3797.48	4394.03	2712.63	2965.99	0.864236	1.39992	1.28034
3	ALB	8	Southern Europe	Europe	1993	3195196	4094.44	4397.74	2710.38	2969.97	0.931034	1.51065	1.37862
3	ALB	8	Southern Europe	Europe	1994	3146518	4329.15	4402.58	2708.87	2975.43	0.983323	1.59814	1.45497
3	ALB	8	Southern Europe	Europe	1995	3112923	4257.5	4404.1	2707.67	2976.88	0.966714	1.57239	1.43019
3	ALB	8	Southern Europe	Europe	1996	3098699	4554.97	4412.09	2714.28	2988.62	1.03238	1.67815	1.5241
3	ALB	8	Southern Europe	Europe	1998	3110699	4399.11	4427.08	2728.86	3010.36	0.993682	1.61207	1.46133
3	ALB	8	Southern Europe	Europe	1999	3122700	4506.57	4434.64	2735.83	3021.46	1.01622	1.64724	1.49152
3	ALB	8	Southern Europe	Europe	2000	3129246	4534.02	4440.2	2741.86	3030.38	1.02113	1.65363	1.49619
3	ALB	8	Southern Europe	Europe	2001	3129701	4656.5	4449.13	2747.35	3044.21	1.04661	1.6949	1.52962
3	ALB	8	Southern Europe	Europe	2002	3126183	4828.67	4458.3	2752.31	3058.74	1.08308	1.75441	1.57865
3	ALB	8	Southern Europe	Europe	2003	3118017	4821.55	4467.63	2757.03	3073.83	1.07922	1.74882	1.56858
3	ALB	8	Southern Europe	Europe	2004	3104893	4823.33	4476.9	2761.85	3089	1.07738	1.74641	1.56145
3	ALB	8	Southern Europe	Europe	2005	3086810	4966.26	4484.24	2766.84	3101.84	1.10749	1.79492	1.60107
3	ALB	8	Southern Europe	Europe	2006	3063021	4966.21	4493.32	2773.96	3117.47	1.10524	1.7903	1.59302
3	ALB	8	Southern Europe	Europe	2007	3033993	4914.82	4501.73	2780.95	3131.96	1.09176	1.76732	1.56924
3	ALB	8	Southern Europe	Europe	2008	3002683	5184.75	4509.65	2787.76	3145.67	1.1497	1.85983	1.64822
3	ALB	8	Southern Europe	Europe	2009	2973044	5188.11	4516.9	2794.18	3158.42	1.1486	1.85676	1.64263
3	ALB	8	Southern Europe	Europe	2010	2948029	5540.2	4523.11	2800.01	3169.78	1.22487	1.97864	1.74782
3	ALB	8	Southern Europe	Europe	2011	2928601	5703.82	4529.12	2808.05	3182.62	1.25937	2.03124	1.79218
3	ALB	8	Southern Europe	Europe	2012	2914091	5797.92	4533.51	2815.48	3192.97	1.2789	2.0593	1.81584
3	ALB	8	Southern Europe	Europe	2013	2903788	5774.68	4536.73	2822.27	3201.25	1.27288	2.04612	1.80388
3	ALB	8	Southern Europe	Europe	2014	2896307	4901.67	4539.39	2828.49	3208.24	1.07981	1.73296	1.52784
3	ALB	8	Southern Europe	Europe	2015	2890524	4904.39	4541.24	2833.94	3213.72	1.07997	1.73059	1.52608
3	ALB	8	Southern Europe	Europe	2016	2886427	5136.44	4539.85	2836.38	3214.14	1.13141	1.81092	1.59808
117	KOR	410	Eastern Asia	Asia	2017	51096408	3785.78	4583.68	2879.05	3292.33	0.825927	1.31494	1.14988
203	ESP	724	Southern Europe	Europe	1997	40035286	4901.76	4567.25	2846.16	3259.38	1.07324	1.72224	1.5039
56	DOM	214	Caribbean	Americas	1961	3406282	3489.84	4216.12	2589.79	2680.01	0.827737	1.34754	1.30217
225	ARE	784	Western Asia	Asia	1962	112112	1952.68	4299.52	2662.18	2810.41	0.454162	0.733489	0.694803
225	ARE	784	Western Asia	Asia	1963	125130	1916.79	4311.51	2685.17	2831.39	0.444574	0.713841	0.676977
225	ARE	784	Western Asia	Asia	1964	138049	1839.85	4321.08	2705.81	2849.56	0.425785	0.679963	0.645662
225	ARE	784	Western Asia	Asia	1965	149855	1786.47	4337.9	2725.18	2876.58	0.411829	0.655543	0.621041
225	ARE	784	Western Asia	Asia	1966	159979	2134.55	4343.05	2739.15	2888.48	0.491487	0.779276	0.738988
225	ARE	784	Western Asia	Asia	1967	169768	2379.1	4345.87	2751.07	2896.64	0.547439	0.864791	0.821329
225	ARE	784	Western Asia	Asia	1968	182620	2551.27	4346.95	2763.06	2901.72	0.58691	0.923349	0.879224
225	ARE	784	Western Asia	Asia	1969	203103	2784.72	4346.49	2776.98	2904.24	0.640683	1.00279	0.958848
225	ARE	784	Western Asia	Asia	1970	234512	2982.22	4356.74	2794.46	2919.68	0.684507	1.06719	1.02142
225	ARE	784	Western Asia	Asia	1971	277463	2755.26	4377.23	2822.82	2954.54	0.629453	0.976069	0.93255
225	ARE	784	Western Asia	Asia	1972	330968	2724.28	4394.7	2850.62	2984.05	0.6199	0.955679	0.912947
225	ARE	784	Western Asia	Asia	1973	394625	3919.06	4407.75	2874.43	3005.72	0.889129	1.36342	1.30387
225	ARE	784	Western Asia	Asia	1974	467457	4033.97	4414.24	2891.87	3017.07	0.913853	1.39493	1.33705
225	ARE	784	Western Asia	Asia	1975	548295	4311.44	4424.3	2904.3	3031.27	0.974492	1.4845	1.42232
225	ARE	784	Western Asia	Asia	1976	637926	4839.15	4426.39	2909.84	3037.83	1.09325	1.66303	1.59296
225	ARE	784	Western Asia	Asia	1977	735347	4813.99	4422.73	2913.76	3035.97	1.08847	1.65216	1.58565
225	ARE	784	Western Asia	Asia	1978	835498	5097.31	4414.7	2914.38	3026.43	1.15462	1.74902	1.68426
225	ARE	784	Western Asia	Asia	1979	931752	4718.02	4405.29	2911.82	3013.13	1.07099	1.6203	1.56582
225	ARE	784	Western Asia	Asia	1980	1019507	4690.36	4405.25	2908.29	3010.14	1.06472	1.61276	1.55819
225	ARE	784	Western Asia	Asia	1981	1096602	4917.31	4398.42	2894.88	2998.06	1.11797	1.69862	1.64016
225	ARE	784	Western Asia	Asia	1982	1164816	5431.27	4389.6	2879.91	2983.36	1.2373	1.88591	1.82052
225	ARE	784	Western Asia	Asia	1983	1228457	5826.77	4380.66	2865.3	2968.14	1.33011	2.03357	1.96311
225	ARE	784	Western Asia	Asia	1984	1293970	6225.62	4373	2853.05	2954.4	1.42365	2.18209	2.10724
225	ARE	784	Western Asia	Asia	1985	1366165	5925.15	4371.64	2844.73	2948.78	1.35536	2.08285	2.00936
225	ARE	784	Western Asia	Asia	1986	1446386	6027.86	4375.92	2840.75	2951.83	1.37751	2.12193	2.04208
225	ARE	784	Western Asia	Asia	1987	1533526	5949.62	4379.15	2839.8	2955.6	1.35862	2.09508	2.013
225	ARE	784	Western Asia	Asia	1988	1627068	5419.18	4381.86	2841.38	2960	1.23673	1.90723	1.83081
225	ARE	784	Western Asia	Asia	1989	1725676	5426.18	4385.3	2845.06	2965.91	1.23736	1.90723	1.82951
225	ARE	784	Western Asia	Asia	1990	1828437	4982.1	4391.82	2850.55	2975.84	1.13441	1.74777	1.67419
225	ARE	784	Western Asia	Asia	1991	1937159	5104.88	4402.24	2858.64	2991.34	1.15961	1.78577	1.70656
225	ARE	784	Western Asia	Asia	1992	2052892	5622.28	4413.3	2867.79	3007.65	1.27394	1.96049	1.86933
225	ARE	784	Western Asia	Asia	1993	2173135	5717.37	4425.3	2877.54	3025.07	1.29197	1.9869	1.88999
225	ARE	784	Western Asia	Asia	1994	2294377	5812.22	4437.21	2887.17	3042.5	1.30988	2.01312	1.91035
225	ARE	784	Western Asia	Asia	1995	2415099	5436.66	4447.52	2895.77	3058.17	1.2224	1.87745	1.77775
225	ARE	784	Western Asia	Asia	1996	2539121	5190.44	4450.9	2897.57	3063.76	1.16615	1.79131	1.69414
225	ARE	784	Western Asia	Asia	1998	2813214	5191.81	4459.02	2905.9	3076.18	1.16434	1.78664	1.68775
225	ARE	784	Western Asia	Asia	1999	2966029	5539.23	4462.41	2910.52	3080.65	1.24131	1.90318	1.79807
225	ARE	784	Western Asia	Asia	2000	3134067	5289.96	4468.02	2915.95	3087.89	1.18396	1.81415	1.71313
225	ARE	784	Western Asia	Asia	2001	3302722	4892.34	4488.68	2932.63	3123.04	1.08993	1.66824	1.56653
225	ARE	784	Western Asia	Asia	2002	3478769	5009.93	4504.2	2948.17	3151.2	1.11228	1.69934	1.58985
225	ARE	784	Western Asia	Asia	2003	3711931	4705.63	4516.25	2963.84	3173.92	1.04193	1.58768	1.48259
225	ARE	784	Western Asia	Asia	2004	4068577	4714.04	4525.51	2981.04	3192.03	1.04166	1.58134	1.47682
225	ARE	784	Western Asia	Asia	2005	4588222	4243.28	4534.97	2999.68	3209.31	0.935679	1.41458	1.32218
225	ARE	784	Western Asia	Asia	2006	5300172	4346.35	4548.65	3022.62	3235.04	0.955526	1.43794	1.34352
225	ARE	784	Western Asia	Asia	2007	6168846	4300.95	4558.1	3044.37	3253.8	0.943584	1.41276	1.32182
225	ARE	784	Western Asia	Asia	2008	7089486	4303.6	4564.61	3061.86	3266.69	0.942819	1.40555	1.31742
225	ARE	784	Western Asia	Asia	2009	7917368	3927.59	4569.34	3073.93	3275.56	0.859553	1.27771	1.19906
225	ARE	784	Western Asia	Asia	2010	8549998	3853	4574.36	3080.97	3283.77	0.842303	1.25058	1.17335
225	ARE	784	Western Asia	Asia	2011	8946778	4028.1	4570.56	3074.09	3278.41	0.881314	1.31034	1.22868
225	ARE	784	Western Asia	Asia	2012	9141598	4185.19	4567.47	3065.32	3273.96	0.916304	1.36534	1.27833
225	ARE	784	Western Asia	Asia	2013	9197908	4336.77	4565.15	3055.43	3270.12	0.949973	1.41936	1.32618
225	ARE	784	Western Asia	Asia	2014	9214182	4128.4	4563.48	3046.1	3266.7	0.90466	1.35531	1.26378
225	ARE	784	Western Asia	Asia	2015	9262896	4214.8	4562.34	3038.73	3263.82	0.923826	1.38703	1.29137
225	ARE	784	Western Asia	Asia	2016	9360975	4094.08	4561.47	3031.51	3261.14	0.897534	1.35051	1.25541
27	BGR	100	Eastern Europe	Europe	1997	8211804	3566.2	4563.38	2840.33	3246.79	0.781481	1.25556	1.09837
244	WSM	882	Polynesia	Oceania	1961	112112	4077.79	4216.21	2577.31	2671.18	0.96717	1.58219	1.52659
106	ITA	380	Southern Europe	Europe	2017	60673694	3990.56	4583.27	2869.32	3290.18	0.87068	1.39077	1.21287
9	ARG	32	South America	Americas	1962	21153042	4297.29	4418.46	2734.8	3005.84	0.972578	1.57134	1.42965
9	ARG	32	South America	Americas	1963	21488916	4315.38	4420.47	2735.51	3009.15	0.976228	1.57754	1.43409
9	ARG	32	South America	Americas	1964	21824427	4262.07	4422.54	2736.4	3012.62	0.963714	1.55754	1.41474
9	ARG	32	South America	Americas	1965	22159644	4677.15	4425.28	2737.6	3016.97	1.05691	1.70848	1.55028
9	ARG	32	South America	Americas	1966	22494031	4234.74	4426.72	2738.32	3019.48	0.95663	1.54647	1.40247
9	ARG	32	South America	Americas	1967	22828872	4419.7	4428.19	2739.19	3022.07	0.998083	1.6135	1.46247
9	ARG	32	South America	Americas	1968	23168268	4493.8	4429.52	2740.09	3024.5	1.01451	1.64002	1.4858
9	ARG	32	South America	Americas	1969	23517613	4680.35	4430.49	2740.82	3026.49	1.0564	1.70764	1.54646
9	ARG	32	South America	Americas	1970	23880564	4703.13	4432.55	2741.71	3029.83	1.06104	1.7154	1.55228
9	ARG	32	South America	Americas	1971	24259564	4397.74	4432.22	2741.55	3029.83	0.992222	1.60411	1.45148
9	ARG	32	South America	Americas	1972	24653172	4103.79	4431.31	2741.04	3029.09	0.926089	1.49716	1.35479
9	ARG	32	South America	Americas	1973	25056475	4098.07	4429.9	2740.24	3027.66	0.925093	1.49552	1.35354
9	ARG	32	South America	Americas	1974	25462305	4459.18	4427.98	2739.16	3025.5	1.00705	1.62794	1.47387
9	ARG	32	South America	Americas	1975	25865775	4309.28	4427.79	2738.45	3025.39	0.973236	1.57362	1.42437
9	ARG	32	South America	Americas	1976	26264681	4184.41	4423.74	2736.22	3020.04	0.945899	1.52927	1.38555
9	ARG	32	South America	Americas	1977	26661397	4209.53	4419.11	2733.59	3013.73	0.952574	1.53992	1.39678
9	ARG	32	South America	Americas	1978	27061041	4146.87	4414.42	2730.86	3007.18	0.939391	1.51852	1.37899
9	ARG	32	South America	Americas	1979	27471046	4228.35	4410.63	2728.49	3001.65	0.958673	1.5497	1.40867
9	ARG	32	South America	Americas	1980	27896532	4195.3	4408.1	2726.63	2997.67	0.951727	1.53864	1.39952
9	ARG	32	South America	Americas	1981	28338514	4217.99	4405.01	2724.39	2992.53	0.957546	1.54823	1.40951
9	ARG	32	South America	Americas	1982	28794550	3996.18	4405.34	2723.82	2991.78	0.907122	1.46712	1.33572
9	ARG	32	South America	Americas	1983	29262049	3932.81	4407.73	2724.2	2993.65	0.892251	1.44365	1.31372
9	ARG	32	South America	Americas	1984	29737097	4018.6	4410.33	2724.54	2995.8	0.911179	1.47497	1.34141
9	ARG	32	South America	Americas	1985	30216284	4174.52	4412.76	2724.54	2997.87	0.946011	1.5322	1.39249
9	ARG	32	South America	Americas	1986	30698964	3953.06	4417.13	2725.57	3002.81	0.894938	1.45036	1.31645
9	ARG	32	South America	Americas	1987	31184411	4064.77	4418.94	2725.22	3004.68	0.919853	1.49154	1.35281
9	ARG	32	South America	Americas	1988	31668939	4220.12	4419.38	2724.23	3005.18	0.954913	1.54911	1.40429
9	ARG	32	South America	Americas	1989	32148137	3916.85	4420.1	2723.64	3006.53	0.886145	1.43809	1.30278
9	ARG	32	South America	Americas	1990	32618648	3673.62	4422.22	2724.2	3010.09	0.830718	1.34852	1.22043
9	ARG	32	South America	Americas	1991	33079002	3804.15	4422	2723.83	3010.66	0.860279	1.39662	1.26356
9	ARG	32	South America	Americas	1992	33529320	3781.18	4423.17	2724.46	3013.32	0.854857	1.38786	1.25482
9	ARG	32	South America	Americas	1993	33970103	4000.17	4425.32	2725.81	3017.34	0.90393	1.46752	1.32573
9	ARG	32	South America	Americas	1994	34402669	4082.99	4427.71	2727.44	3021.57	0.922144	1.497	1.35128
9	ARG	32	South America	Americas	1995	34828168	4121.54	4429.81	2729.12	3025.25	0.930409	1.51021	1.36238
9	ARG	32	South America	Americas	1996	35246376	4047.94	4432.31	2731.04	3029.34	0.91328	1.48219	1.33624
9	ARG	32	South America	Americas	1998	36063451	4271.61	4438.47	2735.67	3038.63	0.962407	1.56145	1.40577
9	ARG	32	South America	Americas	1999	36467218	4196.49	4441.6	2738.01	3043.32	0.944814	1.53268	1.37892
9	ARG	32	South America	Americas	2000	36870796	4071	4444.63	2740.1	3047.99	0.915937	1.48571	1.33563
9	ARG	32	South America	Americas	2001	37275644	4050.85	4448.04	2742.6	3053.29	0.910703	1.47701	1.32672
9	ARG	32	South America	Americas	2002	37681743	3667.23	4450.48	2744.54	3057.37	0.824008	1.33619	1.19947
9	ARG	32	South America	Americas	2003	38087866	3657.07	4452.37	2746.19	3060.85	0.821375	1.33169	1.19479
9	ARG	32	South America	Americas	2004	38491970	3572.45	4454.28	2747.89	3064.43	0.802027	1.30007	1.16578
9	ARG	32	South America	Americas	2005	38892924	3692.37	4456.55	2749.88	3068.56	0.828527	1.34274	1.20329
9	ARG	32	South America	Americas	2006	39289876	3740.38	4457.8	2751.41	3071.3	0.839064	1.35944	1.21785
9	ARG	32	South America	Americas	2007	39684303	3747.59	4459.71	2753.35	3074.97	0.840322	1.3611	1.21874
9	ARG	32	South America	Americas	2008	40080159	3673.71	4461.96	2755.52	3079.09	0.82334	1.33322	1.19312
9	ARG	32	South America	Americas	2009	40482786	3605.24	4464.04	2757.63	3082.88	0.807617	1.30737	1.16944
9	ARG	32	South America	Americas	2010	40895751	3620.49	4465.97	2759.58	3086.34	0.810685	1.31197	1.17307
9	ARG	32	South America	Americas	2011	41320497	3699.87	4467.71	2761.56	3089.52	0.828136	1.33978	1.19756
9	ARG	32	South America	Americas	2012	41755188	3735.28	4468.97	2763.31	3091.94	0.835825	1.35174	1.20807
9	ARG	32	South America	Americas	2013	42196034	3734.88	4469.93	2764.88	3093.88	0.835557	1.35083	1.20718
9	ARG	32	South America	Americas	2014	42637508	3360.46	4470.94	2766.44	3095.87	0.751623	1.21473	1.08547
9	ARG	32	South America	Americas	2015	43075416	3428.26	4472.23	2768.04	3098.26	0.766564	1.23851	1.10651
9	ARG	32	South America	Americas	2016	43508459	3382.04	4473.14	2769.36	3100.04	0.756077	1.22123	1.09096
84	GRC	300	Southern Europe	Europe	1997	10906248	5510.04	4562.95	2848.53	3252.37	1.20756	1.93434	1.69416
79	DEU	276	Western Europe	Europe	2017	82658409	3587.97	4580.61	2872.56	3288.11	0.783295	1.24905	1.09119
157	NIC	558	Central America	Americas	1961	1829772	2685.77	4218.61	2587.1	2686.72	0.636649	1.03814	0.999645
1	ARM	51	Western Asia	Asia	1992	3442820	3790.61	4422.38	2727.26	3014.34	0.857143	1.3899	1.25752
1	ARM	51	Western Asia	Asia	1993	3363111	3412.57	4428.68	2728.06	3021.99	0.770561	1.25091	1.12924
1	ARM	51	Western Asia	Asia	1994	3283664	3823.35	4436.21	2729.15	3031.34	0.861849	1.40093	1.26127
1	ARM	51	Western Asia	Asia	1995	3217349	3890.57	4440.08	2729.36	3036.33	0.876238	1.42545	1.28134
1	ARM	51	Western Asia	Asia	1996	3168213	3912.05	4452.42	2733.2	3052.85	0.878635	1.43131	1.28144
1	ARM	51	Western Asia	Asia	1998	3108691	3886.6	4476.87	2741.95	3087.62	0.868152	1.41746	1.25877
1	ARM	51	Western Asia	Asia	1999	3089020	3957.3	4488.28	2746.8	3105.05	0.881697	1.4407	1.27447
1	ARM	51	Western Asia	Asia	2000	3069597	3645.06	4498.07	2751.39	3121.01	0.810362	1.32481	1.16791
1	ARM	51	Western Asia	Asia	2001	3050686	3687.18	4508.57	2758.27	3138.87	0.817816	1.33677	1.17468
1	ARM	51	Western Asia	Asia	2002	3033976	3712.36	4515.8	2764.14	3152.87	0.822082	1.34304	1.17745
1	ARM	51	Western Asia	Asia	2003	3017938	3954.83	4520.5	2769.19	3163.76	0.874866	1.42816	1.25004
1	ARM	51	Western Asia	Asia	2004	3000715	4326.66	4523.77	2773.76	3172.73	0.956429	1.55986	1.3637
1	ARM	51	Western Asia	Asia	2005	2981262	4774.64	4527.07	2778.03	3181.41	1.05469	1.71872	1.50079
1	ARM	51	Western Asia	Asia	2006	2958301	5106.6	4525.9	2780.65	3183.77	1.12831	1.83647	1.60395
1	ARM	51	Western Asia	Asia	2007	2932615	5089.55	4525.55	2783.62	3186.72	1.12462	1.82839	1.59711
1	ARM	51	Western Asia	Asia	2008	2907615	5235.09	4525.53	2786.61	3189.44	1.15679	1.87865	1.64138
1	ARM	51	Western Asia	Asia	2009	2888094	5268.23	4524.85	2789.07	3190.56	1.16429	1.88889	1.65119
1	ARM	51	Western Asia	Asia	2010	2877314	4794.97	4522.81	2790.37	3189.18	1.06018	1.7184	1.50351
1	ARM	51	Western Asia	Asia	2011	2876536	5007.13	4519.88	2791.48	3186.07	1.1078	1.79372	1.57157
1	ARM	51	Western Asia	Asia	2012	2884239	5353.06	4517.43	2792.64	3182.85	1.18498	1.91684	1.68184
1	ARM	51	Western Asia	Asia	2013	2897593	5463.17	4515.05	2793.5	3179.13	1.20999	1.95567	1.71845
1	ARM	51	Western Asia	Asia	2014	2912403	5224.93	4512.86	2793.93	3175.31	1.15779	1.8701	1.64549
1	ARM	51	Western Asia	Asia	2015	2925559	5360.12	4510.65	2793.78	3171.35	1.18833	1.91859	1.69017
1	ARM	51	Western Asia	Asia	2016	2936147	5028.73	4510.03	2793.9	3169.39	1.11501	1.7999	1.58666
84	GRC	300	Southern Europe	Europe	2017	10569449	4089.2	4579.52	2867.36	3281.35	0.892932	1.42612	1.2462
79	DEU	276	Western Europe	Europe	1997	81399250	3710.91	4562.78	2848.11	3252.02	0.813301	1.30294	1.14111
8	ATG	28	Caribbean	Americas	1962	55849	2162.05	4297.5	2609.86	2797.71	0.503094	0.828416	0.772792
8	ATG	28	Caribbean	Americas	1963	56701	2188.07	4297.29	2609.06	2796.06	0.509174	0.838642	0.782553
8	ATG	28	Caribbean	Americas	1964	57641	2322.67	4297.55	2608.3	2794.76	0.540463	0.890489	0.831078
8	ATG	28	Caribbean	Americas	1965	58699	2360.02	4297.77	2607.59	2793.53	0.549128	0.90506	0.844818
8	ATG	28	Caribbean	Americas	1966	59912	2370.53	4295.73	2607.17	2790.9	0.551833	0.909232	0.849375
8	ATG	28	Caribbean	Americas	1967	61240	2002.33	4294.32	2606.68	2788.49	0.466274	0.768152	0.718068
8	ATG	28	Caribbean	Americas	1968	62523	2109.53	4293.79	2606.16	2786.63	0.491297	0.809438	0.757017
8	ATG	28	Caribbean	Americas	1969	63553	2218.27	4294.77	2606.01	2786.35	0.516505	0.851213	0.796121
8	ATG	28	Caribbean	Americas	1970	64184	2391.51	4295.47	2605.44	2785.95	0.556753	0.917894	0.858418
8	ATG	28	Caribbean	Americas	1971	64354	2366.31	4302.48	2611.89	2799.51	0.549987	0.905977	0.845258
8	ATG	28	Caribbean	Americas	1972	64134	2318.92	4308.63	2617.83	2811.33	0.538204	0.88582	0.82485
8	ATG	28	Caribbean	Americas	1973	63649	2162.35	4314.58	2623.37	2821.87	0.501174	0.824267	0.766283
8	ATG	28	Caribbean	Americas	1974	63108	2109.54	4320.35	2628.56	2831.14	0.48828	0.802547	0.745121
8	ATG	28	Caribbean	Americas	1975	62671	2177.32	4321.58	2631.46	2834.03	0.503824	0.82742	0.768278
8	ATG	28	Caribbean	Americas	1976	62353	2131.64	4329.5	2638.03	2848.49	0.492353	0.808042	0.748341
8	ATG	28	Caribbean	Americas	1977	62162	2025.17	4336.59	2644.44	2861.49	0.466997	0.765822	0.707735
8	ATG	28	Caribbean	Americas	1978	62038	2077.88	4342.77	2650.37	2872.52	0.47847	0.783996	0.723366
8	ATG	28	Caribbean	Americas	1979	61948	2221.14	4348.07	2655.77	2881.53	0.510833	0.836343	0.770818
8	ATG	28	Caribbean	Americas	1980	61861	2560.75	4352.84	2660.32	2889.26	0.588295	0.962572	0.8863
8	ATG	28	Caribbean	Americas	1981	61789	2589.83	4360.76	2666.78	2903.47	0.593893	0.971142	0.891977
8	ATG	28	Caribbean	Americas	1982	61780	2546.7	4367.96	2673.19	2916.54	0.583041	0.952684	0.873193
8	ATG	28	Caribbean	Americas	1983	61779	2706.24	4374.33	2679.34	2927.91	0.618664	1.01004	0.92429
8	ATG	28	Caribbean	Americas	1984	61784	2982.2	4380.1	2685.36	2937.8	0.680852	1.11054	1.01511
8	ATG	28	Caribbean	Americas	1985	61785	2979.83	4385.45	2690.62	2946.67	0.679479	1.10749	1.01125
8	ATG	28	Caribbean	Americas	1986	61754	3023.4	4393.98	2697.3	2961.44	0.688078	1.1209	1.02092
8	ATG	28	Caribbean	Americas	1987	61713	3169.78	4401.81	2704.2	2975.26	0.720109	1.17217	1.06538
8	ATG	28	Caribbean	Americas	1988	61758	3245.63	4408.95	2710.99	2987.75	0.736144	1.19721	1.08631
8	ATG	28	Caribbean	Americas	1989	62007	3284.84	4415.06	2717.43	2998.33	0.744009	1.2088	1.09555
8	ATG	28	Caribbean	Americas	1990	62533	3259.55	4420.19	2722.45	3007.15	0.737424	1.19729	1.08393
8	ATG	28	Caribbean	Americas	1991	63363	3182.8	4422.73	2723.96	3011.63	0.719647	1.16845	1.05684
8	ATG	28	Caribbean	Americas	1992	64459	3509.86	4425.13	2725.03	3015.85	0.793164	1.28801	1.1638
8	ATG	28	Caribbean	Americas	1993	65777	3410.64	4427.06	2725.6	3019.14	0.770409	1.25133	1.12967
8	ATG	28	Caribbean	Americas	1994	67201	3210.28	4428.31	2725.6	3021.21	0.724944	1.17782	1.06258
8	ATG	28	Caribbean	Americas	1995	68672	2966.12	4431.03	2725.57	3024.88	0.669398	1.08826	0.980575
8	ATG	28	Caribbean	Americas	1996	70176	2911.62	4433.94	2727.07	3030.12	0.656666	1.06768	0.960893
8	ATG	28	Caribbean	Americas	1998	73219	2808.49	4437.77	2728.37	3037.2	0.63286	1.02936	0.924696
8	ATG	28	Caribbean	Americas	1999	74674	2854.14	4439.36	2728.88	3039.86	0.642918	1.0459	0.938906
8	ATG	28	Caribbean	Americas	2000	76007	2944.19	4442.02	2729.86	3043.64	0.662804	1.07851	0.967324
8	ATG	28	Caribbean	Americas	2001	77212	2829.24	4447.61	2733.43	3052.43	0.636125	1.03505	0.926879
8	ATG	28	Caribbean	Americas	2002	78298	2815.63	4452.25	2737.1	3060.17	0.632406	1.02869	0.920091
8	ATG	28	Caribbean	Americas	2003	79311	2781.09	4456.6	2741.08	3067.6	0.624039	1.0146	0.906601
8	ATG	28	Caribbean	Americas	2004	80347	2780.08	4460.99	2745.28	3075.16	0.623197	1.01267	0.904043
8	ATG	28	Caribbean	Americas	2005	81462	3439.87	4465.11	2749.63	3082.49	0.770389	1.25103	1.11594
8	ATG	28	Caribbean	Americas	2006	82715	3232.19	4468.37	2752.85	3088.12	0.723347	1.17412	1.04665
8	ATG	28	Caribbean	Americas	2007	84029	3351.82	4472.44	2756.49	3094.97	0.749438	1.21597	1.08299
8	ATG	28	Caribbean	Americas	2008	85394	3407.42	4477.41	2760.54	3103.11	0.761026	1.23433	1.09807
8	ATG	28	Caribbean	Americas	2009	86743	3228.54	4482.89	2765.01	3112.14	0.720192	1.16764	1.0374
8	ATG	28	Caribbean	Americas	2010	88030	3123.75	4488.2	2769.43	3121.25	0.695991	1.12794	1.0008
8	ATG	28	Caribbean	Americas	2011	89250	3308.2	4488.57	2771.45	3123.65	0.737027	1.19367	1.05908
8	ATG	28	Caribbean	Americas	2012	90407	3138.8	4490.26	2774.29	3127.81	0.699024	1.13139	1.00351
8	ATG	28	Caribbean	Americas	2013	91510	3344.26	4492.61	2777.49	3132.71	0.744392	1.20406	1.06753
8	ATG	28	Caribbean	Americas	2014	92562	2811.5	4495.11	2780.74	3137.61	0.625457	1.01106	0.896066
8	ATG	28	Caribbean	Americas	2015	93571	2823.92	4497.29	2783.71	3141.91	0.627917	1.01444	0.898793
8	ATG	28	Caribbean	Americas	2016	94520	2662.39	4497.07	2785.28	3142.71	0.592029	0.955879	0.847166
158	NER	562	Western Africa	Africa	1961	3486322	1672.94	4220.34	2561.32	2687.12	0.3964	0.653156	0.622579
198	SVN	705	Southern Europe	Europe	1997	1987457	3842.13	4561.23	2835.2	3243.74	0.842346	1.35515	1.18448
97	HUN	348	Eastern Europe	Europe	2017	9729822	3061.92	4575.04	2853.09	3275.96	0.669267	1.0732	0.934665
10	AUS	36	Australia and New Zealand	Oceania	1962	10643420	3853.68	4423.75	2741.16	3015.51	0.871135	1.40586	1.27795
10	AUS	36	Australia and New Zealand	Oceania	1963	10845179	3968.63	4425.78	2741.28	3018.71	0.896708	1.44773	1.31468
10	AUS	36	Australia and New Zealand	Oceania	1964	11065419	3870.74	4427.88	2741.77	3022.02	0.874176	1.41177	1.28085
10	AUS	36	Australia and New Zealand	Oceania	1965	11313186	3766.27	4429.98	2742.6	3025.23	0.850177	1.37325	1.24495
10	AUS	36	Australia and New Zealand	Oceania	1966	11593402	3996.53	4431.27	2742.93	3027.15	0.901893	1.45703	1.32023
10	AUS	36	Australia and New Zealand	Oceania	1967	11899644	3868.14	4432.86	2743.76	3029.31	0.872608	1.40979	1.27691
10	AUS	36	Australia and New Zealand	Oceania	1968	12215704	3847.58	4434.63	2744.92	3031.56	0.867622	1.40171	1.26917
10	AUS	36	Australia and New Zealand	Oceania	1969	12518931	3969.74	4436.67	2746.27	3034.23	0.894758	1.4455	1.30832
10	AUS	36	Australia and New Zealand	Oceania	1970	12793030	3878.56	4439.82	2748.02	3038.59	0.873585	1.4114	1.27643
10	AUS	36	Australia and New Zealand	Oceania	1971	13033130	4019.44	4442.58	2749.85	3043.33	0.904754	1.46169	1.32074
10	AUS	36	Australia and New Zealand	Oceania	1972	13244163	4036.97	4444.65	2751.3	3047.35	0.908276	1.4673	1.32475
10	AUS	36	Australia and New Zealand	Oceania	1973	13431790	3722.19	4446.89	2752.86	3051.7	0.837033	1.35212	1.21971
10	AUS	36	Australia and New Zealand	Oceania	1974	13605574	3544.71	4450.23	2755.14	3057.54	0.796523	1.28658	1.15933
10	AUS	36	Australia and New Zealand	Oceania	1975	13773290	3788.51	4453.64	2757.89	3063.63	0.850656	1.3737	1.23661
10	AUS	36	Australia and New Zealand	Oceania	1976	13935722	3652.01	4455.95	2759.69	3067.99	0.81958	1.32334	1.19036
10	AUS	36	Australia and New Zealand	Oceania	1977	14092545	3642.21	4461.62	2763.37	3076.87	0.816343	1.31803	1.18374
10	AUS	36	Australia and New Zealand	Oceania	1978	14249403	3588.35	4468.96	2768.02	3087.91	0.802949	1.29636	1.16206
10	AUS	36	Australia and New Zealand	Oceania	1979	14413002	3546.71	4475.67	2772.41	3098	0.792444	1.27929	1.14484
10	AUS	36	Australia and New Zealand	Oceania	1980	14588400	3592.08	4480.98	2775.84	3106.14	0.801629	1.29405	1.15644
10	AUS	36	Australia and New Zealand	Oceania	1981	14777241	3669.03	4488.13	2780.71	3117.02	0.817495	1.31946	1.17709
10	AUS	36	Australia and New Zealand	Oceania	1982	14979203	3727.96	4491.47	2783.7	3122.87	0.830008	1.33921	1.19376
10	AUS	36	Australia and New Zealand	Oceania	1983	15194644	3697.91	4492.5	2785.56	3125.79	0.82313	1.32753	1.18303
10	AUS	36	Australia and New Zealand	Oceania	1984	15423156	3913.51	4493.42	2787.45	3128.8	0.870944	1.40397	1.2508
10	AUS	36	Australia and New Zealand	Oceania	1985	15663672	3897.93	4495.57	2789.86	3133.6	0.867061	1.39718	1.24391
10	AUS	36	Australia and New Zealand	Oceania	1986	15917580	3817.22	4494.56	2790.76	3134.04	0.849298	1.36781	1.21799
10	AUS	36	Australia and New Zealand	Oceania	1987	16183159	3838.35	4495.75	2792.82	3137.43	0.853772	1.37436	1.22341
10	AUS	36	Australia and New Zealand	Oceania	1988	16452258	3885.15	4498.15	2795.49	3142.26	0.863722	1.38979	1.23642
10	AUS	36	Australia and New Zealand	Oceania	1989	16713989	3829.22	4500.27	2797.95	3146.36	0.850886	1.36858	1.21703
10	AUS	36	Australia and New Zealand	Oceania	1990	16960600	3959.61	4502.03	2799.9	3149.55	0.879518	1.4142	1.2572
10	AUS	36	Australia and New Zealand	Oceania	1991	17189235	3839.6	4503.94	2801.99	3152.78	0.852497	1.37031	1.21784
10	AUS	36	Australia and New Zealand	Oceania	1992	17402179	3761.06	4504.8	2803.44	3154.31	0.834899	1.34159	1.19235
10	AUS	36	Australia and New Zealand	Oceania	1993	17603211	3712	4505.11	2804.51	3154.95	0.823954	1.32358	1.17656
10	AUS	36	Australia and New Zealand	Oceania	1994	17798526	3790.78	4505.74	2805.68	3156.08	0.841323	1.35111	1.20111
10	AUS	36	Australia and New Zealand	Oceania	1995	17993083	3819.99	4506.77	2807.06	3157.87	0.847611	1.36085	1.20967
10	AUS	36	Australia and New Zealand	Oceania	1996	18189274	3886.99	4507.41	2808.25	3159.12	0.862356	1.38414	1.2304
10	AUS	36	Australia and New Zealand	Oceania	1998	18587027	3726.62	4510.99	2811.29	3164.66	0.826121	1.32559	1.17758
10	AUS	36	Australia and New Zealand	Oceania	1999	18788187	3685.62	4513.12	2812.76	3167.82	0.816645	1.31032	1.16345
10	AUS	36	Australia and New Zealand	Oceania	2000	18991434	3674.67	4515.2	2814.08	3170.88	0.813843	1.30581	1.15888
10	AUS	36	Australia and New Zealand	Oceania	2001	19194676	3727.21	4518.59	2816.02	3175.89	0.824862	1.32357	1.17359
10	AUS	36	Australia and New Zealand	Oceania	2002	19401366	3722.43	4521.53	2817.89	3180.46	0.823268	1.321	1.17041
10	AUS	36	Australia and New Zealand	Oceania	2003	19624163	3739.59	4524.1	2819.76	3184.65	0.826593	1.32621	1.17426
10	AUS	36	Australia and New Zealand	Oceania	2004	19879654	3681.31	4526.18	2821.58	3188.3	0.813337	1.3047	1.15463
10	AUS	36	Australia and New Zealand	Oceania	2005	20178543	3711.66	4528.72	2823.36	3192.56	0.819582	1.31463	1.16259
10	AUS	36	Australia and New Zealand	Oceania	2006	20526300	3802.97	4529.93	2824.72	3195.34	0.83952	1.34632	1.19016
10	AUS	36	Australia and New Zealand	Oceania	2007	20916339	3909.17	4530	2825.86	3196.68	0.862952	1.38336	1.22289
10	AUS	36	Australia and New Zealand	Oceania	2008	21332293	3924.52	4529.28	2826.82	3196.86	0.866478	1.38832	1.22762
10	AUS	36	Australia and New Zealand	Oceania	2009	21750852	3763.66	4528.43	2827.8	3196.7	0.831119	1.33095	1.17736
10	AUS	36	Australia and New Zealand	Oceania	2010	22154687	3786.49	4528.39	2828.91	3197.43	0.836167	1.3385	1.18423
10	AUS	36	Australia and New Zealand	Oceania	2011	22538002	3697.75	4526.83	2828.55	3195.72	0.816852	1.3073	1.1571
10	AUS	36	Australia and New Zealand	Oceania	2012	22903951	3840.61	4526.49	2828.76	3195.56	0.848475	1.3577	1.20186
10	AUS	36	Australia and New Zealand	Oceania	2013	23254912	3936.27	4526.85	2829.32	3196.19	0.869538	1.39124	1.23155
10	AUS	36	Australia and New Zealand	Oceania	2014	23596426	3269.33	4527.18	2829.83	3196.61	0.722155	1.15531	1.02275
10	AUS	36	Australia and New Zealand	Oceania	2015	23932499	3283.74	4527.39	2830.14	3196.74	0.725304	1.16027	1.02722
10	AUS	36	Australia and New Zealand	Oceania	2016	24262710	3331.83	4527.51	2830.14	3196.36	0.735908	1.17727	1.04238
174	PRT	620	Southern Europe	Europe	1997	10174564	5010.92	4554.39	2829.88	3237.78	1.10024	1.77072	1.54764
27	BGR	100	Eastern Europe	Europe	2017	7102452	3069.03	4573.78	2864.16	3273.57	0.671006	1.07153	0.937518
207	SUR	740	South America	Americas	1961	295913	1603.71	4220.38	2592.03	2690.82	0.379992	0.618708	0.595994
11	AUT	40	Western Europe	Europe	1962	7156836	4164.53	4484.8	2769.06	3128.72	0.928587	1.50395	1.33107
11	AUT	40	Western Europe	Europe	1963	7205991	4328.01	4481.46	2768.3	3123.52	0.965758	1.56342	1.38562
11	AUT	40	Western Europe	Europe	1964	7256091	4285.17	4478.55	2767.5	3118.46	0.956821	1.54839	1.37413
11	AUT	40	Western Europe	Europe	1965	7305154	4162.1	4475.43	2766.42	3112.89	0.929987	1.50451	1.33705
11	AUT	40	Western Europe	Europe	1966	7352239	4162.32	4474.06	2765.59	3109.42	0.930322	1.50504	1.33862
11	AUT	40	Western Europe	Europe	1967	7397168	4101.49	4473.19	2764.69	3106.42	0.916905	1.48353	1.32033
11	AUT	40	Western Europe	Europe	1968	7439581	4141.56	4473.01	2763.88	3104.32	0.925899	1.49846	1.33413
11	AUT	40	Western Europe	Europe	1969	7479340	4051.54	4474.03	2763.56	3104.04	0.905567	1.46606	1.30525
11	AUT	40	Western Europe	Europe	1970	7516238	3965.52	4474.62	2763.71	3103.7	0.886225	1.43485	1.27767
11	AUT	40	Western Europe	Europe	1971	7550339	3965.04	4478.9	2765	3108.52	0.885272	1.43401	1.27554
11	AUT	40	Western Europe	Europe	1972	7581120	3912.34	4484.36	2766.93	3115.38	0.872442	1.41397	1.25581
11	AUT	40	Western Europe	Europe	1973	7607067	4046.28	4490.77	2769.48	3124.02	0.90102	1.46103	1.29522
11	AUT	40	Western Europe	Europe	1974	7626290	3903.55	4497.6	2772.49	3133.62	0.867919	1.40796	1.2457
11	AUT	40	Western Europe	Europe	1975	7637686	3949.01	4503.17	2775.55	3142.06	0.87694	1.42278	1.25682
11	AUT	40	Western Europe	Europe	1976	7640755	3884.24	4511.19	2779.86	3154.01	0.861024	1.39728	1.23153
11	AUT	40	Western Europe	Europe	1977	7636573	3776.99	4518.06	2783.94	3164.9	0.835976	1.35671	1.1934
11	AUT	40	Western Europe	Europe	1978	7627762	3904.41	4524.11	2787.96	3175.13	0.863023	1.40045	1.22969
11	AUT	40	Western Europe	Europe	1979	7617883	4026.02	4529.55	2792.07	3184.88	0.888833	1.44195	1.2641
11	AUT	40	Western Europe	Europe	1980	7609750	3995.8	4534.47	2796.09	3194.11	0.881207	1.42907	1.25099
11	AUT	40	Western Europe	Europe	1981	7604512	3974.64	4537.76	2799.87	3201.27	0.875903	1.41958	1.24158
11	AUT	40	Western Europe	Europe	1982	7602177	4085.86	4540.07	2803.48	3207.17	0.899957	1.45743	1.27398
11	AUT	40	Western Europe	Europe	1983	7603100	3892.04	4541.61	2806.94	3211.97	0.856973	1.38658	1.21173
11	AUT	40	Western Europe	Europe	1984	7607296	3929.86	4542.87	2810.38	3216.16	0.865062	1.39834	1.22191
11	AUT	40	Western Europe	Europe	1985	7614874	3922.64	4543.9	2813.63	3219.77	0.863276	1.39415	1.2183
11	AUT	40	Western Europe	Europe	1986	7625395	4006.57	4543.62	2816.29	3221.26	0.881802	1.42264	1.24379
11	AUT	40	Western Europe	Europe	1987	7639351	4031.75	4545.1	2819.87	3224.7	0.887054	1.42976	1.25027
11	AUT	40	Western Europe	Europe	1988	7658856	3981.58	4547.35	2823.79	3228.76	0.875583	1.41002	1.23316
11	AUT	40	Western Europe	Europe	1989	7686564	4077.57	4548.97	2827.15	3231.56	0.896373	1.44229	1.2618
11	AUT	40	Western Europe	Europe	1990	7723954	4099.8	4549.51	2829.41	3232.6	0.901151	1.449	1.26827
11	AUT	40	Western Europe	Europe	1991	7772698	4135.15	4549.8	2830.91	3232.64	0.908864	1.46071	1.27919
11	AUT	40	Western Europe	Europe	1992	7830938	4075.88	4548.01	2831.01	3229.66	0.896189	1.43973	1.26201
11	AUT	40	Western Europe	Europe	1993	7892089	4077.24	4545.04	2830.19	3224.99	0.897076	1.44062	1.26427
11	AUT	40	Western Europe	Europe	1994	7947215	4018.28	4542.63	2829.49	3221.16	0.884571	1.42014	1.24746
11	AUT	40	Western Europe	Europe	1995	7990113	4060.02	4541.37	2829.46	3219.06	0.894009	1.43491	1.26124
11	AUT	40	Western Europe	Europe	1996	8017852	3990.15	4541.41	2830.26	3219.29	0.878616	1.40982	1.23945
11	AUT	40	Western Europe	Europe	1998	8041054	3878.52	4547.22	2834.6	3227.85	0.852942	1.36828	1.20158
11	AUT	40	Western Europe	Europe	1999	8051116	4151.02	4550.98	2837.14	3233.29	0.912115	1.4631	1.28384
11	AUT	40	Western Europe	Europe	2000	8069276	4162.4	4553.58	2839.16	3237.14	0.914095	1.46607	1.28583
11	AUT	40	Western Europe	Europe	2001	8097755	4225.65	4557.7	2841.41	3242.91	0.927145	1.48716	1.30304
11	AUT	40	Western Europe	Europe	2002	8134403	4171.12	4560.22	2842.96	3246.66	0.914675	1.46718	1.28474
11	AUT	40	Western Europe	Europe	2003	8175855	3940.99	4561.65	2844.08	3249.11	0.86394	1.38568	1.21294
11	AUT	40	Western Europe	Europe	2004	8216810	4026.07	4562.99	2845.34	3251.7	0.882331	1.41497	1.23814
11	AUT	40	Western Europe	Europe	2005	8253656	4024.85	4564.72	2847	3255.02	0.881729	1.41371	1.23651
11	AUT	40	Western Europe	Europe	2006	8285345	3964.81	4565.98	2848.49	3257.79	0.868336	1.3919	1.21702
11	AUT	40	Western Europe	Europe	2007	8313731	4071.19	4567.7	2850.38	3261.33	0.8913	1.4283	1.24832
11	AUT	40	Western Europe	Europe	2008	8341525	4079.34	4569.65	2852.53	3265.23	0.892703	1.43008	1.24933
11	AUT	40	Western Europe	Europe	2009	8372658	4022.93	4571.33	2854.65	3268.66	0.880037	1.40925	1.23076
11	AUT	40	Western Europe	Europe	2010	8409945	3974.49	4572.72	2856.57	3271.53	0.869175	1.39135	1.21487
11	AUT	40	Western Europe	Europe	2011	8453501	4133.7	4573.85	2858.36	3273.96	0.903768	1.44618	1.2626
11	AUT	40	Western Europe	Europe	2012	8502230	4049.29	4574.6	2860.1	3275.74	0.885169	1.41578	1.23615
11	AUT	40	Western Europe	Europe	2013	8556191	4159.82	4574.93	2861.73	3276.81	0.909265	1.45361	1.26947
11	AUT	40	Western Europe	Europe	2014	8615205	3753.65	4574.91	2863.19	3277.31	0.820485	1.311	1.14534
11	AUT	40	Western Europe	Europe	2015	8678667	3651.39	4575.06	2864.48	3277.9	0.798107	1.27471	1.11394
11	AUT	40	Western Europe	Europe	2016	8747306	3619.44	4574.1	2864.69	3276.55	0.791291	1.26347	1.10465
98	HRV	191	Southern Europe	Europe	1997	4532405	3961.43	4550.98	2827.39	3228.2	0.870457	1.40109	1.22713
11	AUT	40	Western Europe	Europe	2017	8819902	3668.05	4572.86	2864.75	3274.85	0.802134	1.28041	1.12006
184	RWA	646	Eastern Africa	Africa	1961	2998334	5511.89	4221.68	2581.99	2687.44	1.30561	2.13474	2.05098
52	AZE	31	Western Asia	Asia	1992	7471924	3146.56	4376.89	2695.47	2943.58	0.718905	1.16735	1.06896
52	AZE	31	Western Asia	Asia	1993	7581754	3120.84	4380.11	2696.74	2946.09	0.712503	1.15727	1.05932
52	AZE	31	Western Asia	Asia	1994	7683704	2997.7	4385.2	2698.58	2951.13	0.683595	1.11084	1.01578
52	AZE	31	Western Asia	Asia	1995	7775418	2943.3	4388.42	2700.61	2954.3	0.670696	1.08986	0.996275
52	AZE	31	Western Asia	Asia	1996	7855558	2977.88	4397.82	2704.08	2965.85	0.677125	1.10125	1.00405
52	AZE	31	Western Asia	Asia	1998	7989903	2952.33	4419.01	2712.23	2994.03	0.668097	1.08852	0.98607
52	AZE	31	Western Asia	Asia	1999	8054126	3219.4	4430.08	2717.04	3009.92	0.726714	1.18489	1.0696
52	AZE	31	Western Asia	Asia	2000	8122743	3448.71	4439.61	2722.1	3024.58	0.776805	1.26693	1.14023
52	AZE	31	Western Asia	Asia	2001	8197295	3762.99	4452.67	2729.66	3044.85	0.845108	1.37855	1.23585
52	AZE	31	Western Asia	Asia	2002	8277065	3960.65	4463.13	2736.65	3062.47	0.887417	1.44726	1.29329
52	AZE	31	Western Asia	Asia	2003	8361433	4151.22	4471.77	2743.38	3078.33	0.928318	1.51318	1.34853
52	AZE	31	Western Asia	Asia	2004	8448938	4242.86	4479.41	2750.18	3093.24	0.947191	1.54275	1.37165
52	AZE	31	Western Asia	Asia	2005	8538610	4757.06	4487.02	2757.39	3108.17	1.06018	1.7252	1.5305
52	AZE	31	Western Asia	Asia	2006	8630153	4982.04	4490.17	2762.74	3116.82	1.10954	1.8033	1.59844
52	AZE	31	Western Asia	Asia	2007	8724237	5011.23	4493.59	2768.52	3125.65	1.1152	1.81008	1.60326
52	AZE	31	Western Asia	Asia	2008	8821869	4939.31	4496.69	2774.27	3133.66	1.09843	1.7804	1.57621
52	AZE	31	Western Asia	Asia	2009	8924383	4898.24	4498.35	2779.24	3139.22	1.0889	1.76244	1.56034
52	AZE	31	Western Asia	Asia	2010	9032465	4836.9	4500.03	2783.27	3144.05	1.07486	1.73785	1.53843
52	AZE	31	Western Asia	Asia	2011	9146277	4944.08	4497.16	2785.45	3142.45	1.09938	1.77497	1.57332
52	AZE	31	Western Asia	Asia	2012	9264684	4920.37	4492.83	2786.57	3138.18	1.09516	1.76575	1.56791
52	AZE	31	Western Asia	Asia	2013	9385467	4966.31	4487.63	2786.86	3132.06	1.10667	1.78205	1.58563
52	AZE	31	Western Asia	Asia	2014	9505616	4443.48	4482.99	2787.01	3126.16	0.991187	1.59436	1.42139
52	AZE	31	Western Asia	Asia	2015	9622741	4470.92	4479.27	2787.34	3121.15	0.998135	1.60401	1.43246
52	AZE	31	Western Asia	Asia	2016	9736041	4505.02	4474.96	2786.55	3114.71	1.00672	1.6167	1.44637
203	ESP	724	Southern Europe	Europe	2017	46647425	3896.04	4572.82	2864.05	3270.88	0.852	1.36033	1.19113
167	CZE	203	Eastern Europe	Europe	1997	10338346	3650.24	4549.86	2827.74	3227.93	0.802275	1.29087	1.13083
255	BEL	56	Western Europe	Europe	2000	10282046	4477.92	4545.49	2836.63	3224.16	0.985133	1.57861	1.38886
255	BEL	56	Western Europe	Europe	2001	10319026	4312.75	4547.67	2837.88	3227.26	0.948344	1.51971	1.33635
255	BEL	56	Western Europe	Europe	2002	10364879	4404.28	4548.91	2838.76	3229.21	0.968204	1.55148	1.36389
255	BEL	56	Western Europe	Europe	2003	10419029	4386.89	4549.49	2839.39	3230.34	0.96426	1.54501	1.35803
255	BEL	56	Western Europe	Europe	2004	10480118	4295.68	4549.77	2839.96	3231.17	0.944153	1.51258	1.32945
255	BEL	56	Western Europe	Europe	2005	10546885	4172.43	4550.47	2840.6	3232.56	0.916925	1.46886	1.29075
255	BEL	56	Western Europe	Europe	2006	10619484	4346.84	4550.07	2840.74	3232.54	0.955335	1.53018	1.34471
255	BEL	56	Western Europe	Europe	2007	10697576	4322.55	4549.52	2840.89	3232.38	0.950111	1.52155	1.33727
255	BEL	56	Western Europe	Europe	2008	10778764	4243.77	4548.88	2841.05	3232.08	0.932927	1.49373	1.31301
255	BEL	56	Western Europe	Europe	2009	10859934	4245.23	4548.25	2841.24	3231.7	0.933375	1.49414	1.31362
255	BEL	56	Western Europe	Europe	2010	10938735	4151.96	4547.86	2841.47	3231.49	0.912948	1.4612	1.28484
255	BEL	56	Western Europe	Europe	2011	11013860	4193.44	4546.64	2841.11	3229.93	0.922317	1.47599	1.29831
255	BEL	56	Western Europe	Europe	2012	11085355	4150.85	4546.15	2841.15	3229.21	0.913048	1.46097	1.28541
255	BEL	56	Western Europe	Europe	2013	11154008	4420.74	4546.14	2841.48	3229	0.972416	1.55579	1.36907
255	BEL	56	Western Europe	Europe	2014	11221225	4081.8	4546.33	2841.95	3228.95	0.897824	1.43627	1.26413
255	BEL	56	Western Europe	Europe	2015	11287931	4183.56	4546.43	2842.45	3228.79	0.920184	1.47181	1.29571
255	BEL	56	Western Europe	Europe	2016	11354407	4067.86	4547.19	2843.23	3229.45	0.894589	1.43072	1.25961
98	HRV	191	Southern Europe	Europe	2017	4182847	3646.23	4572.36	2855.38	3272.29	0.797452	1.27697	1.11428
80	BIH	70	Southern Europe	Europe	2017	3351534	5034.02	4571.89	2858.2	3269.13	1.10108	1.76126	1.53987
53	BEN	204	Western Africa	Africa	1962	2502897	4011.48	4316.61	2640.56	2845.43	0.929312	1.51917	1.4098
53	BEN	204	Western Africa	Africa	1963	2542864	3809.36	4311.44	2637.43	2837	0.883546	1.44434	1.34274
53	BEN	204	Western Africa	Africa	1964	2585961	3933.53	4306.78	2634.54	2829.38	0.913335	1.49306	1.39024
53	BEN	204	Western Africa	Africa	1965	2632361	4189.33	4305.51	2632.34	2826.37	0.973015	1.59148	1.48223
53	BEN	204	Western Africa	Africa	1966	2682159	3707.82	4299.08	2628.65	2816.47	0.862468	1.41054	1.31648
53	BEN	204	Western Africa	Africa	1967	2735308	4186.86	4294.4	2625.75	2808.94	0.974958	1.59454	1.49055
53	BEN	204	Western Africa	Africa	1968	2791588	4743.1	4290.95	2623.41	2803.13	1.10537	1.80799	1.69207
53	BEN	204	Western Africa	Africa	1969	2850657	4088.51	4288.07	2621.35	2798.27	0.953462	1.5597	1.46109
53	BEN	204	Western Africa	Africa	1970	2912338	4144.52	4288.49	2620.05	2797.79	0.966429	1.58185	1.48135
53	BEN	204	Western Africa	Africa	1971	2976575	4177.5	4283.38	2616.83	2789.66	0.975281	1.5964	1.4975
53	BEN	204	Western Africa	Africa	1972	3043563	4170.83	4279.87	2614.38	2783.68	0.974523	1.59534	1.49831
53	BEN	204	Western Africa	Africa	1973	3113681	4027.29	4277.39	2612.43	2779.23	0.94153	1.54159	1.44907
53	BEN	204	Western Africa	Africa	1974	3187413	3448.82	4275.31	2610.71	2775.53	0.806682	1.32102	1.24258
53	BEN	204	Western Africa	Africa	1975	3265167	3012.32	4276.68	2609.96	2776.49	0.704358	1.15416	1.08494
53	BEN	204	Western Africa	Africa	1976	3347169	4041.22	4272.35	2607.28	2769.72	0.945902	1.54998	1.45907
53	BEN	204	Western Africa	Africa	1977	3433445	3636.5	4269.02	2605.07	2764.39	0.851835	1.39593	1.31548
53	BEN	204	Western Africa	Africa	1978	3523933	4140.24	4266.39	2603.24	2760.17	0.970431	1.59042	1.5
53	BEN	204	Western Africa	Africa	1979	3618519	4384.33	4264.2	2601.73	2756.72	1.02817	1.68516	1.59042
53	BEN	204	Western Africa	Africa	1980	3717161	3956.54	4265.87	2601.54	2758.37	0.927488	1.52085	1.43438
53	BEN	204	Western Africa	Africa	1981	3820126	3712.97	4261.7	2599.26	2752.14	0.871243	1.42847	1.34912
53	BEN	204	Western Africa	Africa	1982	3927717	3549.8	4259.04	2597.78	2747.95	0.833474	1.36647	1.2918
53	BEN	204	Western Africa	Africa	1983	4039940	3282.41	4257.38	2596.84	2745.17	0.770993	1.264	1.1957
53	BEN	204	Western Africa	Africa	1984	4156819	4277.81	4256.16	2596.18	2743.11	1.00509	1.64773	1.55947
53	BEN	204	Western Africa	Africa	1985	4278502	3996.58	4258.68	2596.76	2745.95	0.938453	1.53906	1.45544
53	BEN	204	Western Africa	Africa	1986	4404504	4462.7	4255.99	2595.5	2741.78	1.04857	1.7194	1.62766
53	BEN	204	Western Africa	Africa	1987	4535262	3928.81	4254.46	2594.82	2739.19	0.923456	1.5141	1.4343
53	BEN	204	Western Africa	Africa	1988	4672844	4354.28	4253.71	2594.54	2737.74	1.02364	1.67824	1.59046
53	BEN	204	Western Africa	Africa	1989	4820020	4688.93	4253.3	2594.51	2736.93	1.10242	1.80725	1.71321
53	BEN	204	Western Africa	Africa	1990	4978489	4563.21	4256.47	2595.61	2740.85	1.07206	1.75805	1.66489
53	BEN	204	Western Africa	Africa	1991	5149496	4875.73	4255.47	2595.73	2739.57	1.14575	1.87837	1.77974
53	BEN	204	Western Africa	Africa	1992	5331805	4668.03	4255.35	2596.35	2739.54	1.09698	1.79792	1.70395
53	BEN	204	Western Africa	Africa	1993	5521761	4624.3	4255.85	2597.35	2740.44	1.08658	1.78039	1.68743
53	BEN	204	Western Africa	Africa	1994	5714215	4771.73	4256.82	2598.63	2742.09	1.12096	1.83625	1.74018
53	BEN	204	Western Africa	Africa	1995	5905552	4649.47	4261.19	2600.92	2748.19	1.09112	1.78762	1.69183
53	BEN	204	Western Africa	Africa	1996	6094272	4844.51	4259.88	2600.71	2746.3	1.13724	1.86276	1.76402
53	BEN	204	Western Africa	Africa	1998	6470275	5101.1	4260.64	2601.9	2747.13	1.19726	1.96053	1.85688
53	BEN	204	Western Africa	Africa	1999	6664102	5169.16	4261.92	2603	2748.91	1.21287	1.98585	1.88044
53	BEN	204	Western Africa	Africa	2000	6865946	5284.95	4265.97	2604.85	2754.37	1.23886	2.02889	1.91875
53	BEN	204	Western Africa	Africa	2001	7076728	4955.95	4266.5	2605.77	2755.21	1.16159	1.90191	1.79876
53	BEN	204	Western Africa	Africa	2002	7295400	5339.98	4267.75	2607.1	2757.09	1.25124	2.04824	1.93682
53	BEN	204	Western Africa	Africa	2003	7520556	5220.92	4269.45	2608.71	2759.69	1.22286	2.00135	1.89185
53	BEN	204	Western Africa	Africa	2004	7750003	5368.24	4271.34	2610.44	2762.69	1.2568	2.05645	1.94312
53	BEN	204	Western Africa	Africa	2005	7982223	4833.49	4275.86	2612.76	2769.18	1.13041	1.84995	1.74546
53	BEN	204	Western Africa	Africa	2006	8216893	5210.41	4275.99	2613.35	2769.6	1.21853	1.99377	1.88128
53	BEN	204	Western Africa	Africa	2007	8454790	5428.52	4276.5	2614.08	2770.62	1.26938	2.07665	1.95932
53	BEN	204	Western Africa	Africa	2008	8696915	5348.93	4277.34	2614.98	2772.16	1.25053	2.04549	1.92952
53	BEN	204	Western Africa	Africa	2009	8944713	5281.71	4278.47	2616.08	2774.19	1.23449	2.01894	1.90388
53	BEN	204	Western Africa	Africa	2010	9199254	5524.81	4282.11	2617.73	2779.48	1.29021	2.11054	1.98772
53	BEN	204	Western Africa	Africa	2011	9460829	5486.95	4282.32	2618.61	2780.22	1.2813	2.09537	1.97357
53	BEN	204	Western Africa	Africa	2012	9729254	5478.73	4283.38	2619.95	2782.08	1.27907	2.09116	1.96929
53	BEN	204	Western Africa	Africa	2013	10004594	5624.83	4285.03	2621.61	2784.76	1.31267	2.14557	2.01986
53	BEN	204	Western Africa	Africa	2014	10286839	5735.11	4287.01	2623.44	2787.92	1.33779	2.18611	2.05713
53	BEN	204	Western Africa	Africa	2015	10575962	5706.83	4290.98	2625.61	2793.68	1.32996	2.17352	2.04277
53	BEN	204	Western Africa	Africa	2016	10872072	5777.41	4292.62	2627.27	2796.36	1.34589	2.19902	2.06604
63	EST	233	Northern Europe	Europe	1997	1409678	4489.18	4548.55	2804.19	3215.49	0.986948	1.60088	1.39611
66	FJI	242	Melanesia	Oceania	1961	407244	3745.91	4226.12	2593.59	2692.05	0.886373	1.4443	1.39147
233	BFA	854	Western Africa	Africa	1962	4960328	1628.19	4296.6	2641.71	2809.02	0.378949	0.616342	0.57963
233	BFA	854	Western Africa	Africa	1963	5027811	1768.85	4295.27	2639.84	2806.44	0.411813	0.670058	0.630282
233	BFA	854	Western Africa	Africa	1964	5098891	1871.43	4294.37	2638.12	2804.59	0.435786	0.70938	0.667272
233	BFA	854	Western Africa	Africa	1965	5174874	1836.24	4295.31	2636.63	2805.37	0.427498	0.696433	0.654543
233	BFA	854	Western Africa	Africa	1966	5256360	1855.91	4290.79	2633.34	2798.43	0.432532	0.704772	0.663196
233	BFA	854	Western Africa	Africa	1967	5343025	1890.14	4287.36	2630.41	2792.92	0.440864	0.718573	0.676762
233	BFA	854	Western Africa	Africa	1968	5434046	1888.63	4284.74	2627.76	2788.62	0.440781	0.718721	0.677264
233	BFA	854	Western Africa	Africa	1969	5528172	1869.23	4282.79	2625.45	2785.46	0.436452	0.711966	0.671067
233	BFA	854	Western Africa	Africa	1970	5624592	1810.46	4283.56	2623.98	2786.13	0.422654	0.689969	0.649814
233	BFA	854	Western Africa	Africa	1971	5723378	1806.85	4278.26	2620.28	2778.23	0.422332	0.689565	0.650361
233	BFA	854	Western Africa	Africa	1972	5825174	1741.88	4275.44	2617.69	2773.6	0.407415	0.665427	0.628022
233	BFA	854	Western Africa	Africa	1973	5930493	1713.58	4274.17	2615.79	2771.11	0.400915	0.655089	0.618372
233	BFA	854	Western Africa	Africa	1974	6040045	1737.08	4273.14	2614.02	2769.15	0.406512	0.664525	0.627299
233	BFA	854	Western Africa	Africa	1975	6154554	1735.62	4274.9	2612.8	2770.97	0.406002	0.664275	0.626359
233	BFA	854	Western Africa	Africa	1976	6274032	1749.84	4269.83	2609.27	2763.28	0.409816	0.670626	0.633249
233	BFA	854	Western Africa	Africa	1977	6398933	1639.66	4265.36	2605.92	2756.4	0.384414	0.629209	0.594857
233	BFA	854	Western Africa	Africa	1978	6530820	1808.2	4261.43	2602.76	2750.35	0.424318	0.694725	0.657443
233	BFA	854	Western Africa	Africa	1979	6671656	1916.87	4258.02	2599.89	2745.24	0.450178	0.737288	0.698251
233	BFA	854	Western Africa	Africa	1980	6822837	1808.95	4258.2	2597.99	2744.96	0.424815	0.696286	0.659006
233	BFA	854	Western Africa	Africa	1981	6985166	1805.73	4251.5	2594.09	2735.36	0.424728	0.696092	0.660143
233	BFA	854	Western Africa	Africa	1982	7158259	1896.11	4247.41	2591.39	2729.09	0.446416	0.731697	0.694777
233	BFA	854	Western Africa	Africa	1983	7340910	1847.09	4245.07	2589.48	2725.11	0.435114	0.713304	0.677802
233	BFA	854	Western Africa	Africa	1984	7531239	1778.17	4243.56	2587.97	2722.28	0.419028	0.687093	0.653191
233	BFA	854	Western Africa	Africa	1985	7727908	1877.86	4245.2	2587.21	2723.65	0.44235	0.725826	0.689467
233	BFA	854	Western Africa	Africa	1986	7930689	2296.11	4242.01	2585.26	2718.44	0.541278	0.888151	0.844642
233	BFA	854	Western Africa	Africa	1987	8140080	2167.51	4240.64	2584.13	2715.6	0.511129	0.838778	0.798172
233	BFA	854	Western Africa	Africa	1988	8356313	2251.99	4240.5	2583.56	2714.5	0.531067	0.871663	0.829615
233	BFA	854	Western Africa	Africa	1989	8579818	2213.73	4240.98	2583.31	2714.52	0.521986	0.856937	0.815517
233	BFA	854	Western Africa	Africa	1990	8811033	2311.85	4244.88	2584.03	2719.25	0.544621	0.894667	0.850179
233	BFA	854	Western Africa	Africa	1991	9050086	2347.06	4243.59	2583.32	2717.15	0.553084	0.908543	0.863794
233	BFA	854	Western Africa	Africa	1992	9297110	2433.46	4243.21	2583.05	2716.46	0.573495	0.942089	0.895819
233	BFA	854	Western Africa	Africa	1993	9552473	2442.38	4243.52	2583.14	2716.93	0.575554	0.945508	0.898948
233	BFA	854	Western Africa	Africa	1994	9816584	2423.25	4244.2	2583.53	2718.15	0.570955	0.937959	0.891506
233	BFA	854	Western Africa	Africa	1995	10089880	2452.45	4248.38	2585.06	2724.08	0.577267	0.9487	0.900285
233	BFA	854	Western Africa	Africa	1996	10372734	2389.45	4246.24	2584.53	2721.53	0.56272	0.92452	0.877979
233	BFA	854	Western Africa	Africa	1998	10968722	2390.78	4245.44	2585.26	2721.14	0.563141	0.924775	0.878597
233	BFA	854	Western Africa	Africa	1999	11282696	2406.46	4245.81	2586.08	2722.07	0.566784	0.930543	0.884053
233	BFA	854	Western Africa	Africa	2000	11607951	2489.85	4249.4	2587.7	2727.19	0.585929	0.962185	0.91297
233	BFA	854	Western Africa	Africa	2001	11944589	2439.17	4247.56	2587.7	2724.96	0.574253	0.942603	0.895123
233	BFA	854	Western Africa	Africa	2002	12293097	2436.73	4247.03	2588.3	2724.37	0.57375	0.941443	0.894421
233	BFA	854	Western Africa	Africa	2003	12654624	2610.02	4247.38	2589.29	2724.94	0.614502	1.00801	0.957827
233	BFA	854	Western Africa	Africa	2004	13030576	2685.6	4248.1	2590.44	2726.09	0.632189	1.03674	0.985147
233	BFA	854	Western Africa	Africa	2005	13421935	2564.29	4251.5	2592.15	2730.81	0.60315	0.989255	0.939024
233	BFA	854	Western Africa	Africa	2006	13829173	2668.77	4250.11	2592.32	2729.03	0.627929	1.02949	0.977918
233	BFA	854	Western Africa	Africa	2007	14252029	2662.39	4249.75	2592.92	2728.59	0.626481	1.02679	0.975739
233	BFA	854	Western Africa	Africa	2008	14689725	2754.21	4250.14	2593.82	2729.15	0.648028	1.06184	1.00918
233	BFA	854	Western Africa	Africa	2009	15141098	2828.9	4251.08	2594.96	2730.54	0.665453	1.09015	1.03602
233	BFA	854	Western Africa	Africa	2010	15605211	2860.18	4254.38	2596.61	2735.04	0.672292	1.10151	1.04575
233	BFA	854	Western Africa	Africa	2011	16081915	2851.11	4254.37	2597.33	2735.11	0.670161	1.09771	1.04241
233	BFA	854	Western Africa	Africa	2012	16571252	2906.65	4255.75	2598.65	2736.98	0.682994	1.11852	1.06199
233	BFA	854	Western Africa	Africa	2013	17072791	2928.37	4257.99	2600.36	2740.06	0.687735	1.12614	1.06873
233	BFA	854	Western Africa	Africa	2014	17586029	2729.08	4260.62	2602.25	2743.74	0.640535	1.04874	0.994658
233	BFA	854	Western Africa	Africa	2015	18110616	2732.11	4265.23	2604.59	2750.08	0.640553	1.04896	0.993465
233	BFA	854	Western Africa	Africa	2016	18646350	2726.64	4267.87	2606.55	2753.91	0.638877	1.04607	0.9901
114	KEN	404	Eastern Africa	Africa	1961	8377693	3895.97	4232.61	2603.09	2707.22	0.920463	1.49667	1.4391
134	MLT	470	Southern Europe	Europe	2017	437935	4273.41	4570.31	2872.08	3271.96	0.935038	1.48792	1.30607
97	HUN	348	Eastern Europe	Europe	1997	10308479	3654.07	4548.19	2821.87	3227.41	0.803412	1.29491	1.1322
91	GUY	328	South America	Americas	1961	589274	2480.62	4234.91	2598.77	2708.26	0.585754	0.954537	0.915943
16	BGD	50	Southern Asia	Asia	1962	50752150	1505.6	4278.02	2644.15	2784.23	0.351938	0.569408	0.54076
16	BGD	50	Southern Asia	Asia	1963	52202008	1534.98	4274.69	2642.29	2778.93	0.359086	0.580929	0.552363
16	BGD	50	Southern Asia	Asia	1964	53741721	1545.9	4271.8	2640.49	2774.05	0.361884	0.585459	0.557272
16	BGD	50	Southern Asia	Asia	1965	55385114	1509.7	4272.36	2639.41	2773.47	0.353364	0.571985	0.544336
16	BGD	50	Southern Asia	Asia	1966	57157651	1551.55	4268.1	2636.59	2766.25	0.363523	0.588471	0.560887
16	BGD	50	Southern Asia	Asia	1967	59034250	1543.41	4264.26	2633.82	2759.54	0.36194	0.585996	0.559299
16	BGD	50	Southern Asia	Asia	1968	60918452	1573.21	4261.11	2631.26	2753.85	0.369202	0.597893	0.571279
16	BGD	50	Southern Asia	Asia	1969	62679765	1663.72	4259.61	2629.47	2750.62	0.39058	0.63272	0.604851
16	BGD	50	Southern Asia	Asia	1970	64232486	1688.2	4262.71	2629.49	2753.73	0.396038	0.642025	0.613059
16	BGD	50	Southern Asia	Asia	1971	65531635	1616.22	4260.87	2628.78	2750.62	0.379318	0.61482	0.587585
16	BGD	50	Southern Asia	Asia	1972	66625706	1510.07	4261.87	2628.88	2750.99	0.354321	0.574416	0.548919
16	BGD	50	Southern Asia	Asia	1973	67637541	1644.83	4265.19	2629.55	2754.31	0.385641	0.625519	0.597185
16	BGD	50	Southern Asia	Asia	1974	68742222	1614.51	4268.97	2630.09	2758.4	0.378196	0.61386	0.585307
16	BGD	50	Southern Asia	Asia	1975	70066310	1597.65	4272.9	2630.82	2763.05	0.373902	0.607281	0.578219
16	BGD	50	Southern Asia	Asia	1976	71652386	1634.69	4272.9	2628.76	2762.34	0.38257	0.621848	0.591776
16	BGD	50	Southern Asia	Asia	1977	73463593	1484.39	4272.98	2627.18	2762.34	0.34739	0.565012	0.537367
16	BGD	50	Southern Asia	Asia	1978	75450033	1619.79	4272.9	2626.01	2762.64	0.379085	0.616825	0.58632
16	BGD	50	Southern Asia	Asia	1979	77529040	1604.72	4273.09	2625.48	2763.62	0.375541	0.61121	0.580659
16	BGD	50	Southern Asia	Asia	1980	79639498	1604.66	4275.62	2626.64	2767.78	0.375304	0.610915	0.579764
16	BGD	50	Southern Asia	Asia	1981	81767516	1523.49	4274.29	2626.35	2766.69	0.356431	0.580078	0.550654
16	BGD	50	Southern Asia	Asia	1982	83932132	1545.54	4275.17	2627.5	2768.48	0.361515	0.588218	0.558263
16	BGD	50	Southern Asia	Asia	1983	86142490	1563.04	4277.56	2629.58	2772.2	0.365405	0.594407	0.563827
16	BGD	50	Southern Asia	Asia	1984	88416529	1558.64	4280.6	2632.02	2776.78	0.364118	0.592184	0.561313
16	BGD	50	Southern Asia	Asia	1985	90764180	1612.93	4284.32	2634.63	2782.33	0.376473	0.612205	0.579706
16	BGD	50	Southern Asia	Asia	1986	93187593	1492.64	4287.38	2636.97	2786.94	0.348148	0.566045	0.535586
16	BGD	50	Southern Asia	Asia	1987	95671159	1510.49	4291.37	2639.67	2792.74	0.351982	0.572225	0.540862
16	BGD	50	Southern Asia	Asia	1988	98186350	1544.77	4296.09	2642.67	2799.59	0.359576	0.584549	0.551785
16	BGD	50	Southern Asia	Asia	1989	100695496	1515.5	4301.46	2646.01	2807.54	0.352322	0.572749	0.539796
16	BGD	50	Southern Asia	Asia	1990	103171957	1478.25	4306.98	2649.42	2816.04	0.343222	0.557952	0.524939
16	BGD	50	Southern Asia	Asia	1991	105599125	1464.59	4311.75	2652.61	2823.43	0.339675	0.552134	0.518728
16	BGD	50	Southern Asia	Asia	1992	107983708	1478.81	4317.41	2656.17	2832.14	0.342521	0.556743	0.522152
16	BGD	50	Southern Asia	Asia	1993	110350641	1406.91	4323.67	2660.03	2841.78	0.325397	0.528907	0.49508
16	BGD	50	Southern Asia	Asia	1994	112737684	1404.82	4330.09	2664.05	2851.81	0.324432	0.527324	0.492606
16	BGD	50	Southern Asia	Asia	1995	115169933	1394.6	4336.11	2667.93	2861.52	0.321626	0.522728	0.487364
16	BGD	50	Southern Asia	Asia	1996	117649927	1412.6	4342	2671.97	2871.11	0.325335	0.528675	0.492006
16	BGD	50	Southern Asia	Asia	1998	122682818	1423.66	4353.6	2680.39	2890.48	0.327007	0.53114	0.492534
16	BGD	50	Southern Asia	Asia	1999	125189655	1629.02	4359.44	2684.79	2900.36	0.373677	0.606759	0.561661
16	BGD	50	Southern Asia	Asia	2000	127657862	1590.09	4364.87	2689.11	2909.82	0.364292	0.591306	0.546455
16	BGD	50	Southern Asia	Asia	2001	130088709	1602.42	4369.3	2692.81	2917.6	0.366746	0.595074	0.549226
16	BGD	50	Southern Asia	Asia	2002	132478077	1615.07	4374.25	2696.81	2926.04	0.369222	0.598882	0.551964
16	BGD	50	Southern Asia	Asia	2003	134791598	1662.38	4379.6	2701	2934.99	0.379573	0.615468	0.5664
16	BGD	50	Southern Asia	Asia	2004	136986429	1748.64	4385.27	2705.28	2944.34	0.398752	0.646379	0.593897
16	BGD	50	Southern Asia	Asia	2005	139035505	1832.26	4390.17	2709.29	2952.78	0.417356	0.676288	0.620521
16	BGD	50	Southern Asia	Asia	2006	140921154	1852.97	4394.92	2712.78	2960.67	0.421617	0.683054	0.625864
16	BGD	50	Southern Asia	Asia	2007	142660381	1896.81	4400.37	2716.44	2969.4	0.431056	0.698268	0.638784
16	BGD	50	Southern Asia	Asia	2008	144304164	1963.76	4406.27	2720.21	2978.69	0.445675	0.721915	0.659271
16	BGD	50	Southern Asia	Asia	2009	145924795	1988.82	4412.21	2723.98	2988.07	0.450754	0.730116	0.665586
16	BGD	50	Southern Asia	Asia	2010	147575433	2153.67	4417.24	2727.52	2996.4	0.48756	0.789608	0.718752
16	BGD	50	Southern Asia	Asia	2011	149273134	2121.16	4423.47	2732.03	3006.65	0.479523	0.776404	0.70549
16	BGD	50	Southern Asia	Asia	2012	151005733	2135.51	4429.06	2736.31	3016.11	0.482159	0.780434	0.708035
16	BGD	50	Southern Asia	Asia	2013	152761413	2223.43	4434.23	2740.44	3025.07	0.501426	0.811342	0.735003
16	BGD	50	Southern Asia	Asia	2014	154517385	2174.73	4439.22	2744.54	3033.86	0.48989	0.792384	0.716819
16	BGD	50	Southern Asia	Asia	2015	156256287	2247.68	4443.73	2748.49	3042.06	0.50581	0.817788	0.738867
16	BGD	50	Southern Asia	Asia	2016	157977151	2264.46	4447.89	2752.38	3049.88	0.509109	0.822728	0.742475
173	POL	616	Eastern Europe	Europe	2017	37953176	4283.37	4567.54	2856.57	3264.37	0.937785	1.49948	1.31216
230	UKR	804	Eastern Europe	Europe	1997	50187280	4584.9	4548.02	2806.92	3218.28	1.00811	1.63342	1.42464
27	BGR	100	Eastern Europe	Europe	1962	8022157	4073.99	4476.9	2778.25	3101.47	0.910001	1.46639	1.31357
27	BGR	100	Eastern Europe	Europe	1963	8090703	4260.55	4480.8	2780.67	3108.33	0.950847	1.53221	1.37069
27	BGR	100	Eastern Europe	Europe	1964	8157834	4300.24	4484.47	2783.19	3114.92	0.958917	1.54507	1.38053
27	BGR	100	Eastern Europe	Europe	1965	8222588	4440.6	4487.49	2785.76	3120.57	0.989551	1.59404	1.42301
27	BGR	100	Eastern Europe	Europe	1966	8284449	4527.84	4489.9	2787.99	3125.21	1.00845	1.62405	1.44881
27	BGR	100	Eastern Europe	Europe	1967	8343494	4446.21	4492.1	2790.36	3129.46	0.989785	1.59342	1.42076
27	BGR	100	Eastern Europe	Europe	1968	8400012	4465.22	4494.09	2792.75	3133.34	0.993576	1.59886	1.42507
27	BGR	100	Eastern Europe	Europe	1969	8454584	4470.84	4495.89	2795.05	3136.9	0.994429	1.59956	1.42524
27	BGR	100	Eastern Europe	Europe	1970	8507541	4357.33	4497.8	2797.11	3140.57	0.96877	1.5578	1.38743
27	BGR	100	Eastern Europe	Europe	1971	8559035	4365.48	4497.86	2798.3	3141.71	0.970568	1.56005	1.38952
27	BGR	100	Eastern Europe	Europe	1972	8608660	4257.7	4497.86	2799.32	3142.63	0.946605	1.52098	1.35482
27	BGR	100	Eastern Europe	Europe	1973	8655707	4193.46	4497.76	2800.14	3143.25	0.932345	1.49759	1.33412
27	BGR	100	Eastern Europe	Europe	1974	8699174	4139.03	4497.58	2800.82	3143.61	0.920279	1.47779	1.31665
27	BGR	100	Eastern Europe	Europe	1975	8738386	4142.63	4497.5	2801.47	3143.95	0.921095	1.47874	1.31765
27	BGR	100	Eastern Europe	Europe	1976	8772556	4215.27	4496.74	2801.52	3143.13	0.937407	1.50464	1.34111
27	BGR	100	Eastern Europe	Europe	1977	8801899	4118.41	4496.36	2801.68	3142.7	0.915944	1.46998	1.31047
27	BGR	100	Eastern Europe	Europe	1978	8828030	4211.26	4496.38	2801.93	3142.74	0.93659	1.50298	1.34
27	BGR	100	Eastern Europe	Europe	1979	8853207	4243.47	4496.95	2802.36	3143.48	0.943633	1.51425	1.34993
27	BGR	100	Eastern Europe	Europe	1980	8878787	4170.92	4497.15	2802.88	3143.8	0.927458	1.48808	1.32671
27	BGR	100	Eastern Europe	Europe	1981	8905097	4350.26	4498.31	2803.36	3145.13	0.967088	1.5518	1.38317
27	BGR	100	Eastern Europe	Europe	1982	8930708	4316.45	4500.81	2804.4	3148.21	0.959039	1.53917	1.37108
27	BGR	100	Eastern Europe	Europe	1983	8953122	4253.35	4504.17	2805.76	3152.45	0.944314	1.51593	1.34922
27	BGR	100	Eastern Europe	Europe	1984	8968909	4309.92	4507.61	2807.08	3156.9	0.956144	1.53538	1.36524
27	BGR	100	Eastern Europe	Europe	1985	8975353	4260.85	4510.2	2808.08	3160.44	0.944714	1.51736	1.34818
27	BGR	100	Eastern Europe	Europe	1986	8972555	4255.54	4514.81	2810.07	3167	0.942573	1.51439	1.34371
27	BGR	100	Eastern Europe	Europe	1987	8960554	4376.71	4517.6	2811.11	3171.39	0.968812	1.55693	1.38006
27	BGR	100	Eastern Europe	Europe	1988	8936652	4324.14	4519.52	2811.77	3174.92	0.95677	1.53787	1.36197
27	BGR	100	Eastern Europe	Europe	1989	8897541	4234.46	4522.02	2812.9	3179.52	0.93641	1.50537	1.33179
27	BGR	100	Eastern Europe	Europe	1990	8841466	3875.2	4524.2	2814.66	3184.04	0.856548	1.37679	1.21707
27	BGR	100	Eastern Europe	Europe	1991	8767000	3760.59	4526.74	2816.37	3188.88	0.83075	1.33526	1.17928
27	BGR	100	Eastern Europe	Europe	1992	8676379	3720.57	4531.72	2819.52	3197.08	0.821005	1.31957	1.16374
27	BGR	100	Eastern Europe	Europe	1993	8576042	3589.07	4538.44	2823.72	3207.62	0.790815	1.27104	1.11892
27	BGR	100	Eastern Europe	Europe	1994	8474822	3631.83	4545.46	2828.14	3218.5	0.799003	1.28418	1.12842
27	BGR	100	Eastern Europe	Europe	1995	8379305	3806.56	4550.2	2831.7	3226.46	0.836571	1.34427	1.17979
27	BGR	100	Eastern Europe	Europe	1996	8291970	3593.57	4557.24	2836.2	3237.25	0.788541	1.26704	1.11007
27	BGR	100	Eastern Europe	Europe	1998	8137669	3919.31	4568.63	2844.06	3255.22	0.857874	1.37807	1.20401
27	BGR	100	Eastern Europe	Europe	1999	8067005	3908.26	4573.27	2847.55	3263.03	0.854586	1.3725	1.19774
27	BGR	100	Eastern Europe	Europe	2000	7997951	3774.01	4577.3	2850.66	3270.27	0.824505	1.32391	1.15404
27	BGR	100	Eastern Europe	Europe	2001	7930700	3624.32	4581.19	2854.21	3277.67	0.791131	1.26982	1.10576
27	BGR	100	Eastern Europe	Europe	2002	7866242	3456.92	4583.59	2856.99	3283.28	0.754193	1.20999	1.05289
27	BGR	100	Eastern Europe	Europe	2003	7804306	3537.52	4584.89	2859.25	3287.49	0.771561	1.23722	1.07606
27	BGR	100	Eastern Europe	Europe	2004	7744630	3415.17	4585.37	2861.21	3290.53	0.744797	1.19361	1.03788
27	BGR	100	Eastern Europe	Europe	2005	7686964	3106.64	4585.83	2863.02	3293.24	0.677444	1.08509	0.943339
27	BGR	100	Eastern Europe	Europe	2006	7631020	3251.78	4582.73	2863.29	3290.69	0.709573	1.13568	0.988176
27	BGR	100	Eastern Europe	Europe	2007	7576675	3177.7	4580.02	2863.84	3288.26	0.693818	1.1096	0.966379
27	BGR	100	Eastern Europe	Europe	2008	7524084	3252.6	4577.52	2864.45	3285.64	0.710559	1.13551	0.989944
27	BGR	100	Eastern Europe	Europe	2009	7473509	3128.63	4575.23	2864.91	3282.85	0.683819	1.09205	0.953022
27	BGR	100	Eastern Europe	Europe	2010	7425011	3193.63	4572.67	2864.89	3279.41	0.698418	1.11475	0.973844
27	BGR	100	Eastern Europe	Europe	2011	7378652	3197.86	4570.11	2864.37	3275.47	0.699734	1.11643	0.976305
27	BGR	100	Eastern Europe	Europe	2012	7334007	3109.03	4569.42	2864.46	3273.66	0.680398	1.08538	0.94971
27	BGR	100	Eastern Europe	Europe	2013	7290092	3243.03	4569.84	2864.77	3273.02	0.709658	1.13204	0.990835
27	BGR	100	Eastern Europe	Europe	2014	7245648	2874.99	4570.43	2864.8	3272.46	0.629041	1.00356	0.878541
27	BGR	100	Eastern Europe	Europe	2015	7199739	2869.44	4570.23	2864.18	3270.9	0.627854	1.00184	0.877263
27	BGR	100	Eastern Europe	Europe	2016	7151948	3145.44	4572.92	2864.81	3273.39	0.687841	1.09796	0.960914
183	ROU	642	Eastern Europe	Europe	1997	22637600	4779.21	4546.73	2819.88	3211.26	1.05113	1.69483	1.48827
183	ROU	642	Eastern Europe	Europe	2017	19653966	4795.26	4566.36	2853.73	3259.51	1.05013	1.68035	1.47116
23	BLZ	84	Central America	Americas	1961	94700	2509.66	4238.99	2603.58	2720.73	0.592042	0.963926	0.922422
12	BHS	44	Caribbean	Americas	1962	121092	3365.92	4290.03	2623.32	2794.65	0.784591	1.28307	1.20441
12	BHS	44	Caribbean	Americas	1963	127340	3306.08	4285.31	2622.29	2787.82	0.771492	1.26076	1.1859
12	BHS	44	Caribbean	Americas	1964	133705	3361.26	4282.22	2621.73	2782.41	0.784933	1.28207	1.20804
12	BHS	44	Caribbean	Americas	1965	140060	3288.48	4281.85	2622.35	2780	0.768003	1.25402	1.18291
12	BHS	44	Caribbean	Americas	1966	146381	3568.85	4286.75	2625.64	2786.41	0.832529	1.35923	1.2808
12	BHS	44	Caribbean	Americas	1967	152621	3476.54	4293.83	2630.02	2795.44	0.80966	1.32187	1.24365
12	BHS	44	Caribbean	Americas	1968	158648	3510.17	4301.56	2634.55	2805.04	0.816021	1.33236	1.25138
12	BHS	44	Caribbean	Americas	1969	164265	3646.57	4308.04	2637.94	2812.7	0.846456	1.38236	1.29647
12	BHS	44	Caribbean	Americas	1970	169376	3636.51	4316.25	2641.04	2822.23	0.842516	1.37693	1.28852
12	BHS	44	Caribbean	Americas	1971	173894	3734.69	4331	2647.28	2842.43	0.862317	1.41077	1.31391
12	BHS	44	Caribbean	Americas	1972	177863	3551.55	4336.34	2648.92	2850.81	0.819019	1.34075	1.2458
12	BHS	44	Caribbean	Americas	1973	181519	3443.88	4336.58	2648.22	2852.88	0.794147	1.30045	1.20716
12	BHS	44	Caribbean	Americas	1974	185105	3326.34	4336.89	2648.06	2855.29	0.766986	1.25614	1.16497
12	BHS	44	Caribbean	Americas	1975	188895	3267.66	4340.4	2650.68	2861.83	0.752848	1.23276	1.14181
12	BHS	44	Caribbean	Americas	1976	192903	3265.7	4343.96	2651.76	2868.58	0.751779	1.23152	1.13844
12	BHS	44	Caribbean	Americas	1977	197100	3011.17	4351.27	2655.91	2881.05	0.69202	1.13376	1.04516
12	BHS	44	Caribbean	Americas	1978	201482	2890.49	4360.19	2661.87	2895.9	0.662929	1.08589	0.998133
12	BHS	44	Caribbean	Americas	1979	205991	2976.66	4367.08	2667.5	2907.76	0.681614	1.1159	1.0237
12	BHS	44	Caribbean	Americas	1980	210589	3350.78	4373.65	2672.14	2918.44	0.766129	1.25397	1.14814
12	BHS	44	Caribbean	Americas	1981	215321	3129.42	4382.42	2679.39	2932.68	0.714086	1.16796	1.06709
12	BHS	44	Caribbean	Americas	1982	220182	3719.44	4383.54	2682.79	2936.6	0.848501	1.38641	1.26658
12	BHS	44	Caribbean	Americas	1983	225095	3631.66	4380.65	2684.11	2935.17	0.829022	1.35302	1.23729
12	BHS	44	Caribbean	Americas	1984	229913	3615.91	4378.73	2685.82	2935.18	0.82579	1.3463	1.23192
12	BHS	44	Caribbean	Americas	1985	234579	3630.48	4379.97	2688.83	2939.42	0.828883	1.35021	1.2351
12	BHS	44	Caribbean	Americas	1986	239020	3820.48	4377.74	2690.22	2938.77	0.872706	1.42014	1.30003
12	BHS	44	Caribbean	Americas	1987	243265	3761.82	4382.22	2694.82	2946.81	0.858428	1.39595	1.27657
12	BHS	44	Caribbean	Americas	1988	247451	3783.56	4390.53	2701.15	2959.56	0.861753	1.40072	1.27842
12	BHS	44	Caribbean	Americas	1989	251738	3673.9	4398.14	2706.9	2970.82	0.83533	1.35723	1.23666
12	BHS	44	Caribbean	Americas	1990	256227	3585.95	4403.68	2710.99	2978.86	0.814307	1.32274	1.2038
12	BHS	44	Caribbean	Americas	1991	261007	3391.58	4411.63	2716.39	2990.07	0.768781	1.24856	1.13428
12	BHS	44	Caribbean	Americas	1992	266028	3253.91	4413.94	2718.76	2993.66	0.737188	1.19684	1.08693
12	BHS	44	Caribbean	Americas	1993	271065	3121.92	4413.15	2719.33	2993.29	0.707413	1.14805	1.04297
12	BHS	44	Caribbean	Americas	1994	275849	3123.5	4413.36	2720.24	2994.74	0.707738	1.14825	1.04299
12	BHS	44	Caribbean	Americas	1995	280179	3111.65	4415.52	2722.33	2999.33	0.704708	1.14301	1.03745
12	BHS	44	Caribbean	Americas	1996	283980	2998.3	4414.46	2722.54	2999.31	0.6792	1.10129	0.999664
12	BHS	44	Caribbean	Americas	1998	290600	3300.49	4426.41	2728.66	3017.69	0.745637	1.20956	1.09371
12	BHS	44	Caribbean	Americas	1999	294063	3485.97	4434.24	2732.34	3028.94	0.786149	1.27582	1.15089
12	BHS	44	Caribbean	Americas	2000	298045	3764.35	4437.74	2734.3	3034.39	0.848258	1.37671	1.24056
12	BHS	44	Caribbean	Americas	2001	302618	3655.91	4443.97	2738.17	3043.55	0.822667	1.33517	1.2012
12	BHS	44	Caribbean	Americas	2002	307657	3483.82	4447.62	2740.9	3049.27	0.783299	1.27105	1.14251
12	BHS	44	Caribbean	Americas	2003	313123	3324.94	4448.65	2742.23	3051.71	0.747403	1.21249	1.08953
12	BHS	44	Caribbean	Americas	2004	318893	3284.26	4448.5	2742.81	3052.71	0.738286	1.19741	1.07585
12	BHS	44	Caribbean	Americas	2005	324848	3366.22	4449.32	2743.42	3054.75	0.756568	1.22701	1.10196
12	BHS	44	Caribbean	Americas	2006	331032	3417.76	4452.56	2746.12	3059.95	0.767595	1.24458	1.11694
12	BHS	44	Caribbean	Americas	2007	337387	3351	4454	2747.77	3062.68	0.752359	1.21954	1.09414
12	BHS	44	Caribbean	Americas	2008	343680	3324.99	4454.94	2749.03	3064.93	0.746361	1.20952	1.08485
12	BHS	44	Caribbean	Americas	2009	349600	3211.16	4456.73	2750.56	3068.48	0.72052	1.16746	1.0465
12	BHS	44	Caribbean	Americas	2010	354936	3357.46	4460.38	2752.92	3074.5	0.75273	1.2196	1.09203
12	BHS	44	Caribbean	Americas	2011	359583	3309.93	4465.55	2756.47	3082.95	0.741216	1.20079	1.07362
12	BHS	44	Caribbean	Americas	2012	363581	3604.05	4472.76	2761.41	3094.19	0.805776	1.30515	1.16478
12	BHS	44	Caribbean	Americas	2013	367162	3533.79	4481.28	2767.29	3107.23	0.788567	1.27699	1.13728
12	BHS	44	Caribbean	Americas	2014	370625	2430.46	4489.36	2773.07	3119.75	0.541383	0.876451	0.779057
12	BHS	44	Caribbean	Americas	2015	374200	2421.58	4496.02	2778.04	3130.46	0.538606	0.871689	0.773554
12	BHS	44	Caribbean	Americas	2016	377923	2287.47	4503.95	2783.58	3142.97	0.507881	0.821773	0.727804
185	RUS	643	Eastern Europe	Europe	1997	147730020	4450.59	4546.63	2801.81	3207.96	0.978877	1.58847	1.38736
95	HND	340	Central America	Americas	1961	2096407	2921.73	4239.37	2600.34	2716.81	0.689189	1.12359	1.07543
272	SRB	688	Southern Europe	Europe	2017	8829623	3534.98	4565.07	2850.86	3256.12	0.774354	1.23997	1.08564
119	LVA	428	Northern Europe	Europe	1997	2453310	4701.5	4545.15	2799.76	3209.34	1.0344	1.67925	1.46494
211	CHE	756	Western Europe	Europe	2017	8455797	3186.12	4564.27	2862.95	3261.57	0.698057	1.11288	0.976866
80	BIH	70	Southern Europe	Europe	1992	4233673	3875.65	4495.41	2788.79	3135.05	0.862137	1.38973	1.23623
80	BIH	70	Southern Europe	Europe	1993	4078940	4111.31	4500.93	2792.6	3143.82	0.913435	1.47221	1.30775
80	BIH	70	Southern Europe	Europe	1994	3936527	4296.2	4505.96	2796	3151.77	0.95345	1.53655	1.36311
80	BIH	70	Southern Europe	Europe	1995	3829049	4564.83	4508.03	2798.27	3155.72	1.0126	1.63131	1.44653
80	BIH	70	Southern Europe	Europe	1996	3764419	4593.92	4513.21	2801.2	3163.18	1.01788	1.63999	1.45231
80	BIH	70	Southern Europe	Europe	1998	3734338	5172.96	4518.68	2804.91	3172.01	1.14479	1.84425	1.63081
80	BIH	70	Southern Europe	Europe	1999	3743353	4830.25	4521	2806.76	3176.21	1.0684	1.72094	1.52076
80	BIH	70	Southern Europe	Europe	2000	3751176	4345.37	4522.77	2809.1	3180.03	0.960775	1.54689	1.36645
80	BIH	70	Southern Europe	Europe	2001	3755514	4745.55	4526.83	2812.46	3187.2	1.04832	1.68733	1.48894
80	BIH	70	Southern Europe	Europe	2002	3759389	4775.88	4533.73	2817.49	3198.36	1.05341	1.69509	1.49323
80	BIH	70	Southern Europe	Europe	2003	3762179	4966.24	4542.25	2823.52	3211.78	1.09334	1.75888	1.54626
80	BIH	70	Southern Europe	Europe	2004	3764194	5689.44	4550.2	2829.33	3224.36	1.25037	2.01088	1.76452
80	BIH	70	Southern Europe	Europe	2005	3765332	5523.05	4556.14	2834.11	3234.2	1.21222	1.94878	1.7077
80	BIH	70	Southern Europe	Europe	2006	3765422	5408.2	4563.43	2839.63	3245.81	1.18512	1.90454	1.66621
80	BIH	70	Southern Europe	Europe	2007	3762791	5392.29	4566.88	2843.12	3252.24	1.18074	1.89661	1.65803
80	BIH	70	Southern Europe	Europe	2008	3754261	5524.6	4567.98	2845.36	3255.57	1.20942	1.94162	1.69697
80	BIH	70	Southern Europe	Europe	2009	3735945	5477.14	4568.96	2847.59	3258.96	1.19877	1.92343	1.68064
80	BIH	70	Southern Europe	Europe	2010	3705478	5395.9	4570.26	2850.16	3262.93	1.18065	1.89319	1.65369
80	BIH	70	Southern Europe	Europe	2011	3661173	5445.56	4566.74	2849.84	3259.46	1.19244	1.91083	1.67069
80	BIH	70	Southern Europe	Europe	2012	3604972	5157.63	4565.74	2850.55	3259.27	1.12964	1.80935	1.58245
80	BIH	70	Southern Europe	Europe	2013	3542598	5614.77	4565.88	2851.57	3260.45	1.22972	1.96901	1.72209
80	BIH	70	Southern Europe	Europe	2014	3482106	4838.47	4565.56	2851.98	3260.47	1.05978	1.69653	1.48398
80	BIH	70	Southern Europe	Europe	2015	3429362	5044.23	4563.81	2851.51	3257.98	1.10527	1.76897	1.54827
80	BIH	70	Southern Europe	Europe	2016	3386263	5305.04	4568.66	2855.34	3264.91	1.16118	1.85794	1.62487
11	AUT	40	Western Europe	Europe	1997	8032873	3971.41	4543.56	2832.06	3222.51	0.874075	1.4023	1.2324
198	SVN	705	Southern Europe	Europe	2017	2076395	3741.12	4563.3	2866.46	3259.83	0.819828	1.30514	1.14764
57	BLR	112	Eastern Europe	Europe	1992	10154338	4845.9	4498.93	2777.75	3141.7	1.07712	1.74454	1.54244
57	BLR	112	Eastern Europe	Europe	1993	10135133	5198.93	4505.87	2781.01	3150.7	1.15381	1.86944	1.65009
57	BLR	112	Eastern Europe	Europe	1994	10108280	5297.12	4513.32	2784.57	3160.68	1.17366	1.90231	1.67594
57	BLR	112	Eastern Europe	Europe	1995	10077606	5312.64	4519.03	2787.82	3168.89	1.17561	1.90566	1.6765
57	BLR	112	Eastern Europe	Europe	1996	10044854	5392.01	4529.45	2793.44	3183.96	1.19043	1.93024	1.69349
57	BLR	112	Eastern Europe	Europe	1998	9969986	5100.09	4544.6	2802.35	3208.12	1.12223	1.81993	1.58974
57	BLR	112	Eastern Europe	Europe	1999	9924440	4957.45	4551.08	2806.68	3219.54	1.08929	1.7663	1.5398
57	BLR	112	Eastern Europe	Europe	2000	9871635	4773.91	4557.15	2811.13	3230.78	1.04756	1.69822	1.47763
57	BLR	112	Eastern Europe	Europe	2001	9811399	4815.55	4561.05	2814.74	3239.13	1.0558	1.71083	1.48668
57	BLR	112	Eastern Europe	Europe	2002	9745932	4802.18	4564.73	2818.48	3247.35	1.05202	1.70382	1.4788
57	BLR	112	Eastern Europe	Europe	2003	9679235	4753.86	4567.97	2822.15	3254.94	1.04069	1.68448	1.46051
57	BLR	112	Eastern Europe	Europe	2004	9616628	4966.8	4570.22	2825.39	3260.93	1.08677	1.75792	1.52312
57	BLR	112	Eastern Europe	Europe	2005	9562083	5107.71	4572.03	2828.01	3265.87	1.11717	1.80611	1.56396
57	BLR	112	Eastern Europe	Europe	2006	9516884	5261.25	4571.27	2829.67	3267.08	1.15094	1.85932	1.61038
57	BLR	112	Eastern Europe	Europe	2007	9480514	5340.1	4570.1	2831.23	3267.31	1.16849	1.88614	1.6344
57	BLR	112	Eastern Europe	Europe	2008	9452855	5260.87	4568.3	2832.48	3266.24	1.1516	1.85734	1.61068
57	BLR	112	Eastern Europe	Europe	2009	9433159	5254.87	4565.88	2833.26	3263.91	1.1509	1.85471	1.60999
57	BLR	112	Eastern Europe	Europe	2010	9420576	5229.48	4563.58	2833.42	3261.31	1.14592	1.84564	1.60349
57	BLR	112	Eastern Europe	Europe	2011	9415316	5321.6	4559.31	2832.71	3255.6	1.16719	1.87863	1.6346
57	BLR	112	Eastern Europe	Europe	2012	9417045	5448.54	4555.11	2831.62	3249.46	1.19614	1.92418	1.67675
57	BLR	112	Eastern Europe	Europe	2013	9423502	5277.16	4551.07	2830.21	3243.1	1.15954	1.86458	1.62719
57	BLR	112	Eastern Europe	Europe	2014	9431742	4989.46	4547.52	2828.66	3237.1	1.09718	1.76389	1.54133
57	BLR	112	Eastern Europe	Europe	2015	9439424	4797.13	4544.49	2826.98	3231.63	1.05559	1.69691	1.48443
57	BLR	112	Eastern Europe	Europe	2016	9445638	5035.08	4542.75	2826.1	3228.13	1.10838	1.78163	1.55975
23	BLZ	84	Central America	Americas	1962	97392	2605.61	4238.86	2601.24	2717.45	0.614695	1.00168	0.958842
23	BLZ	84	Central America	Americas	1963	100165	2781.87	4240.39	2599.62	2716.59	0.656042	1.07011	1.02403
23	BLZ	84	Central America	Americas	1964	103069	2749.83	4242.12	2598.12	2716.45	0.64822	1.05839	1.01229
23	BLZ	84	Central America	Americas	1965	106120	2660.38	4246.27	2597.93	2719.85	0.626522	1.02404	0.978135
23	BLZ	84	Central America	Americas	1966	109348	2558.13	4249.49	2597.68	2722.59	0.601985	0.984773	0.939594
23	BLZ	84	Central America	Americas	1967	112707	2596.52	4251.11	2596.86	2723.81	0.610785	0.999868	0.953265
23	BLZ	84	Central America	Americas	1968	116065	2465.96	4251.87	2595.88	2724.52	0.579972	0.949954	0.9051
23	BLZ	84	Central America	Americas	1969	119269	2395.59	4252.77	2595.35	2725.97	0.563299	0.923029	0.8788
23	BLZ	84	Central America	Americas	1970	122184	2360.69	4257	2596.81	2731.98	0.554543	0.909074	0.864095
23	BLZ	84	Central America	Americas	1971	124795	2519.32	4253.97	2594.2	2727.27	0.592228	0.971135	0.92375
23	BLZ	84	Central America	Americas	1972	127152	2534.02	4251.22	2591.83	2723.17	0.596069	0.977697	0.93054
23	BLZ	84	Central America	Americas	1973	129294	2585.25	4249.34	2589.94	2720.43	0.60839	0.998188	0.950309
23	BLZ	84	Central America	Americas	1974	131305	2525.52	4248.65	2588.84	2719.38	0.594429	0.97554	0.928712
23	BLZ	84	Central America	Americas	1975	133264	2658.72	4251.81	2589.72	2723.33	0.625315	1.02664	0.976274
23	BLZ	84	Central America	Americas	1976	135143	2542.25	4252.31	2591.99	2724.25	0.59785	0.98081	0.933192
23	BLZ	84	Central America	Americas	1977	136990	2581.14	4255.84	2595.28	2728.97	0.606494	0.994551	0.945828
23	BLZ	84	Central America	Americas	1978	138975	2708.65	4260.99	2599.01	2736.07	0.635686	1.04219	0.989981
23	BLZ	84	Central America	Americas	1979	141302	2738.11	4265.3	2601.85	2742.33	0.641951	1.05237	0.998463
23	BLZ	84	Central America	Americas	1980	144142	3020.7	4268.43	2603.33	2747.25	0.707684	1.16032	1.09953
23	BLZ	84	Central America	Americas	1981	147572	3065.69	4273.7	2607.33	2756.41	0.717339	1.1758	1.11221
23	BLZ	84	Central America	Americas	1982	151486	3071.62	4274.84	2609.64	2760.07	0.718536	1.17703	1.11288
23	BLZ	84	Central America	Americas	1983	155820	2685.15	4273.53	2610.92	2760.54	0.628322	1.02843	0.972692
23	BLZ	84	Central America	Americas	1984	160341	2855.5	4272.41	2612.3	2761.24	0.668358	1.0931	1.03414
23	BLZ	84	Central America	Americas	1985	164918	2822.56	4274.5	2614.5	2766	0.660325	1.07958	1.02045
23	BLZ	84	Central America	Americas	1986	169569	2874.69	4271.68	2615.22	2763.6	0.672966	1.09922	1.0402
23	BLZ	84	Central America	Americas	1987	174333	3089.04	4273.24	2617.65	2766.52	0.72288	1.18008	1.11658
23	BLZ	84	Central America	Americas	1988	179023	2951.92	4277.68	2621.1	2772.83	0.690074	1.12621	1.06459
23	BLZ	84	Central America	Americas	1989	183471	3109.33	4282.99	2624.68	2780.03	0.725971	1.18465	1.11845
23	BLZ	84	Central America	Americas	1990	187554	3043.57	4288.82	2627.94	2787.91	0.709652	1.15816	1.09171
23	BLZ	84	Central America	Americas	1991	191136	3063.23	4292.72	2630.84	2792.91	0.713588	1.16435	1.09679
23	BLZ	84	Central America	Americas	1992	194324	3636.62	4296.51	2633.08	2797.6	0.846413	1.38113	1.29991
23	BLZ	84	Central America	Americas	1993	197625	3642.55	4300.71	2635.04	2802.97	0.846966	1.38235	1.29953
23	BLZ	84	Central America	Americas	1994	201679	3231.64	4304.98	2636.82	2808.88	0.750674	1.22558	1.15051
23	BLZ	84	Central America	Americas	1995	206962	3331.13	4308.65	2638.05	2814.57	0.773127	1.26273	1.18353
23	BLZ	84	Central America	Americas	1996	213660	3284.26	4309.47	2639.8	2818.4	0.762103	1.24413	1.16529
23	BLZ	84	Central America	Americas	1998	230248	3418.51	4311.55	2644.38	2825.9	0.792874	1.29274	1.20971
23	BLZ	84	Central America	Americas	1999	238979	3476.51	4312.16	2646.45	2828.15	0.806213	1.31365	1.22925
23	BLZ	84	Central America	Americas	2000	247310	3611.9	4314.92	2648.92	2832.5	0.837071	1.36353	1.27516
23	BLZ	84	Central America	Americas	2001	255068	3804.05	4319.23	2651.97	2838.98	0.880723	1.43442	1.33993
23	BLZ	84	Central America	Americas	2002	262387	3773.71	4324	2655.3	2845.97	0.872735	1.4212	1.32598
23	BLZ	84	Central America	Americas	2003	269428	3974.85	4329.43	2659.01	2853.84	0.918099	1.49486	1.39281
23	BLZ	84	Central America	Americas	2004	276516	3570.18	4335.51	2662.96	2862.68	0.823475	1.34068	1.24715
23	BLZ	84	Central America	Americas	2005	283798	3597.36	4341.71	2666.9	2871.88	0.828558	1.34889	1.25261
23	BLZ	84	Central America	Americas	2006	291338	3592.99	4350.98	2672.41	2885.78	0.825789	1.34447	1.24506
23	BLZ	84	Central America	Americas	2007	299031	3433.59	4359.51	2677.54	2899.04	0.787609	1.28237	1.18439
23	BLZ	84	Central America	Americas	2008	306822	3394.99	4367.31	2682.41	2911.58	0.777363	1.26565	1.16603
23	BLZ	84	Central America	Americas	2009	314655	3327.6	4374.49	2687.21	2923.5	0.760683	1.23831	1.13823
23	BLZ	84	Central America	Americas	2010	322465	3302.58	4382.01	2692.29	2935.86	0.753668	1.22668	1.12491
23	BLZ	84	Central America	Americas	2011	330236	3194.47	4390.69	2697.86	2949.8	0.727554	1.18407	1.08294
23	BLZ	84	Central America	Americas	2012	338001	3240.86	4397.53	2702.86	2961.59	0.736973	1.19905	1.0943
23	BLZ	84	Central America	Americas	2013	345707	3238.76	4403.36	2707.65	2972.29	0.735521	1.19615	1.08965
23	BLZ	84	Central America	Americas	2014	353366	2865.42	4409	2712.59	2982.9	0.649901	1.05634	0.960615
23	BLZ	84	Central America	Americas	2015	360926	2820.57	4415.02	2717.8	2993.98	0.638858	1.03782	0.94208
23	BLZ	84	Central America	Americas	2016	368399	2811.07	4418.87	2721.82	3001.82	0.636153	1.03279	0.936456
44	COL	170	South America	Americas	1961	16567817	3307.5	4239.76	2593.5	2715	0.780115	1.2753	1.21823
211	CHE	756	Western Europe	Europe	1997	7068503	3754.29	4539.92	2833.88	3217.45	0.82695	1.32479	1.16685
126	LTU	440	Northern Europe	Europe	2017	2845419	3848.73	4562.59	2836.59	3260.64	0.843541	1.35681	1.18036
19	BOL	68	South America	Americas	1962	3802996	3173.13	4305.87	2638.55	2821.27	0.736931	1.2026	1.12472
19	BOL	68	South America	Americas	1963	3879191	3305.07	4305.85	2638.78	2821.29	0.767576	1.2525	1.17148
19	BOL	68	South America	Americas	1964	3957759	3230.39	4306.29	2639.34	2822.12	0.750156	1.22394	1.14467
19	BOL	68	South America	Americas	1965	4038865	3351.31	4308.82	2640.55	2825.85	0.777779	1.26917	1.18595
19	BOL	68	South America	Americas	1966	4122517	3315.02	4306.32	2639.76	2822.52	0.769804	1.2558	1.17449
19	BOL	68	South America	Americas	1967	4208683	3354.79	4305.51	2639.79	2821.41	0.779186	1.27085	1.18905
19	BOL	68	South America	Americas	1968	4297522	3546.87	4305.81	2640.36	2821.81	0.823742	1.34333	1.25695
19	BOL	68	South America	Americas	1969	4389248	3441.79	4306.52	2641.16	2822.89	0.799205	1.30314	1.21924
19	BOL	68	South America	Americas	1970	4484004	3561.3	4309.17	2642.42	2826.63	0.826448	1.34775	1.25991
19	BOL	68	South America	Americas	1971	4581752	3665.67	4307.16	2641.86	2823.87	0.851065	1.38753	1.2981
19	BOL	68	South America	Americas	1972	4682392	3620.99	4306.32	2641.83	2822.65	0.840857	1.37064	1.28283
19	BOL	68	South America	Americas	1973	4785916	3544.58	4306.28	2642.16	2822.56	0.82312	1.34154	1.2558
19	BOL	68	South America	Americas	1974	4892294	3721.91	4306.7	2642.73	2823.23	0.864215	1.40836	1.31832
19	BOL	68	South America	Americas	1975	5001413	3870.14	4309.03	2643.85	2826.54	0.898145	1.46383	1.36922
19	BOL	68	South America	Americas	1976	5113458	3810.14	4307.27	2643.32	2824.07	0.884584	1.44142	1.34916
19	BOL	68	South America	Americas	1977	5228253	3413.74	4306.87	2643.42	2823.44	0.792626	1.29141	1.20907
19	BOL	68	South America	Americas	1978	5344946	3372.34	4307.5	2644.01	2824.24	0.7829	1.27547	1.19407
19	BOL	68	South America	Americas	1979	5462413	3299.38	4308.83	2644.95	2826.1	0.765725	1.24743	1.16746
19	BOL	68	South America	Americas	1980	5579932	3391.94	4311.48	2646.4	2829.9	0.786723	1.28172	1.19861
19	BOL	68	South America	Americas	1981	5697098	3484.45	4310.89	2646.5	2829.13	0.80829	1.31663	1.23164
19	BOL	68	South America	Americas	1982	5814344	3281.99	4311.89	2647.32	2830.43	0.761149	1.23974	1.15954
19	BOL	68	South America	Americas	1983	5932812	2548.9	4313.88	2648.6	2833.1	0.590861	0.962357	0.899685
19	BOL	68	South America	Americas	1984	6054126	3109.3	4316.11	2650.01	2836.23	0.720393	1.17332	1.09628
19	BOL	68	South America	Americas	1985	6179460	3384.89	4319.38	2651.67	2840.88	0.78365	1.27651	1.19149
19	BOL	68	South America	Americas	1986	6309129	3319.25	4320.06	2652.38	2842	0.768335	1.25142	1.16793
19	BOL	68	South America	Americas	1987	6442824	3423.73	4320.89	2653.18	2843.42	0.792367	1.29043	1.20409
19	BOL	68	South America	Americas	1988	6580318	3374.25	4321.94	2654.08	2845.24	0.780727	1.27134	1.18593
19	BOL	68	South America	Americas	1989	6721117	3183.51	4323.37	2655.24	2847.72	0.736349	1.19895	1.11792
19	BOL	68	South America	Americas	1990	6864839	3017.57	4325.94	2656.91	2851.83	0.697553	1.13574	1.05812
19	BOL	68	South America	Americas	1991	7011456	3184.71	4325.97	2657.49	2852.4	0.736183	1.19839	1.1165
19	BOL	68	South America	Americas	1992	7160917	3002.58	4327.52	2658.84	2854.98	0.693834	1.12928	1.0517
19	BOL	68	South America	Americas	1993	7312857	2895.68	4330.06	2660.71	2858.89	0.668739	1.08831	1.01287
19	BOL	68	South America	Americas	1994	7466792	2887.08	4332.92	2662.74	2863.25	0.666314	1.08425	1.00832
19	BOL	68	South America	Americas	1995	7622334	2987.64	4336.14	2664.91	2868.17	0.689008	1.1211	1.04165
19	BOL	68	South America	Americas	1996	7779268	2893.67	4338.1	2666.44	2871.2	0.667037	1.08522	1.00783
19	BOL	68	South America	Americas	1998	8096761	2787.04	4343.07	2669.96	2878.8	0.641722	1.04385	0.968126
19	BOL	68	South America	Americas	1999	8257066	3036.95	4345.99	2671.96	2883.36	0.698793	1.1366	1.05327
19	BOL	68	South America	Americas	2000	8418270	3068.09	4349.31	2674.29	2888.62	0.705419	1.14725	1.06213
19	BOL	68	South America	Americas	2001	8580244	3014.91	4351.64	2676.19	2892.5	0.692823	1.12657	1.04232
19	BOL	68	South America	Americas	2002	8742822	3068.42	4354.48	2678.37	2897.09	0.704658	1.14563	1.05914
19	BOL	68	South America	Americas	2003	8905820	3003.53	4357.76	2680.79	2902.32	0.689237	1.12039	1.03487
19	BOL	68	South America	Americas	2004	9069044	2891.19	4361.41	2683.43	2908.11	0.662902	1.07742	0.994182
19	BOL	68	South America	Americas	2005	9232301	2946.1	4365.11	2686.29	2914.06	0.674922	1.09672	1.011
19	BOL	68	South America	Americas	2006	9395449	2864.9	4368.58	2688.9	2919.68	0.655796	1.06545	0.981236
19	BOL	68	South America	Americas	2007	9558438	2892.14	4372.8	2691.9	2926.34	0.661393	1.07438	0.988311
19	BOL	68	South America	Americas	2008	9721457	2857.3	4377.46	2695.15	2933.65	0.652731	1.06017	0.973974
19	BOL	68	South America	Americas	2009	9884790	2913.64	4382.2	2698.46	2941.13	0.664882	1.07974	0.990653
19	BOL	68	South America	Americas	2010	10048597	3034.23	4386.61	2701.64	2948.3	0.691704	1.12311	1.02915
19	BOL	68	South America	Americas	2011	10212951	3128.29	4391.34	2705.11	2955.95	0.712377	1.15644	1.0583
19	BOL	68	South America	Americas	2012	10377677	3051.1	4395.67	2708.4	2963.13	0.694115	1.12653	1.02969
19	BOL	68	South America	Americas	2013	10542375	3121.88	4399.78	2711.62	2970.11	0.709553	1.1513	1.0511
19	BOL	68	South America	Americas	2014	10706517	3003.92	4403.97	2714.92	2977.28	0.682094	1.10645	1.00895
19	BOL	68	South America	Americas	2015	10869732	3073.5	4408.15	2718.28	2984.54	0.69723	1.13068	1.02981
19	BOL	68	South America	Americas	2016	11031822	3081.29	4412	2721.57	2991.31	0.698389	1.13217	1.03008
171	PHL	608	South-Eastern Asia	Asia	1961	27161052	2255.86	4240.37	2595.77	2712.98	0.531995	0.869053	0.831506
167	CZE	203	Eastern Europe	Europe	2017	10641032	2979.04	4562	2860.04	3255.3	0.653011	1.04161	0.915134
57	BLR	112	Eastern Europe	Europe	1997	10009393	5212.79	4537.71	2798.13	3196.67	1.14877	1.86295	1.6307
21	BRA	76	South America	Americas	1962	76514329	3097.8	4281.55	2625.36	2781.24	0.723523	1.17995	1.11382
21	BRA	76	South America	Americas	1963	78772647	3184.6	4281.14	2624.49	2780.33	0.743867	1.21342	1.1454
21	BRA	76	South America	Americas	1964	81064572	3264.61	4281.84	2624.3	2781.14	0.762432	1.24399	1.17384
21	BRA	76	South America	Americas	1965	83373533	3370.67	4284.54	2625.29	2784.83	0.786704	1.28392	1.21037
21	BRA	76	South America	Americas	1966	85696502	3316.38	4285.02	2625.26	2785.45	0.773946	1.26326	1.19061
21	BRA	76	South America	Americas	1967	88035815	3524.36	4288.17	2626.71	2789.71	0.82188	1.34174	1.26334
21	BRA	76	South America	Americas	1968	90387079	3529.8	4293.05	2629.17	2796.38	0.822212	1.34255	1.26227
21	BRA	76	South America	Americas	1969	92746607	3429.41	4298.55	2632.08	2804.02	0.797806	1.30293	1.22303
21	BRA	76	South America	Americas	1970	95113265	3381.74	4304.46	2635.25	2812.4	0.785636	1.28327	1.20244
21	BRA	76	South America	Americas	1971	97482928	3510.8	4310.27	2638.38	2820.64	0.814519	1.33066	1.24468
21	BRA	76	South America	Americas	1972	99859388	3443.28	4315.95	2641.59	2828.94	0.797803	1.30349	1.21716
21	BRA	76	South America	Americas	1973	102259497	3141.1	4321.44	2644.86	2837.28	0.726866	1.18763	1.10708
21	BRA	76	South America	Americas	1974	104706193	3206.27	4326.64	2648.18	2845.59	0.741052	1.21075	1.12675
21	BRA	76	South America	Americas	1975	107216209	3173.87	4333.03	2651.93	2855.67	0.732482	1.19681	1.11143
21	BRA	76	South America	Americas	1976	109790943	3146.54	4336.68	2654.75	2862.24	0.725563	1.18525	1.09933
21	BRA	76	South America	Americas	1977	112425392	3128.24	4339.53	2657.33	2867.96	0.720872	1.17721	1.09076
21	BRA	76	South America	Americas	1978	115121158	3097.47	4341.87	2659.8	2873.14	0.713396	1.16455	1.07808
21	BRA	76	South America	Americas	1979	117878412	3178.3	4344.01	2662.31	2878.06	0.731652	1.19381	1.10432
21	BRA	76	South America	Americas	1980	120694012	3161.49	4347.31	2665.41	2884.34	0.727229	1.18612	1.09609
21	BRA	76	South America	Americas	1981	123570327	3072.01	4347.33	2666.95	2885.98	0.706643	1.15188	1.06446
21	BRA	76	South America	Americas	1982	126498322	3181.41	4348.31	2669.02	2888.68	0.731642	1.19198	1.10134
21	BRA	76	South America	Americas	1983	129448815	3090.11	4350.04	2671.46	2892.13	0.710363	1.15671	1.06845
21	BRA	76	South America	Americas	1984	132383569	3077.83	4352.49	2674.15	2896.33	0.707143	1.15096	1.06267
21	BRA	76	South America	Americas	1985	135274083	3173.38	4354.99	2677.11	2900.53	0.728676	1.18538	1.09407
21	BRA	76	South America	Americas	1986	138108915	3066.4	4358.04	2679.62	2905.14	0.703619	1.14434	1.05551
21	BRA	76	South America	Americas	1987	140891606	3120.15	4362.82	2682.87	2911.9	0.715169	1.16299	1.07152
21	BRA	76	South America	Americas	1988	143627505	3098.34	4368.69	2686.54	2920.08	0.709214	1.15328	1.06104
21	BRA	76	South America	Americas	1989	146328305	3149.22	4374.89	2690.3	2928.82	0.71984	1.17058	1.07525
21	BRA	76	South America	Americas	1990	149003225	3091.74	4380.42	2694.07	2936.95	0.70581	1.14761	1.05271
21	BRA	76	South America	Americas	1991	151648007	3232.5	4387.83	2698.31	2947.72	0.736696	1.19797	1.09661
21	BRA	76	South America	Americas	1992	154259382	3222.02	4394.1	2701.98	2957.3	0.733262	1.19247	1.08952
21	BRA	76	South America	Americas	1993	156849086	3209.02	4399.71	2705.38	2966.34	0.729371	1.18616	1.08181
21	BRA	76	South America	Americas	1994	159432717	3320.26	4405.2	2708.91	2975.56	0.753714	1.22568	1.11584
21	BRA	76	South America	Americas	1995	162019889	3380.03	4410.61	2712.89	2984.92	0.766341	1.24592	1.13237
21	BRA	76	South America	Americas	1996	164614682	3494.47	4415.13	2716.37	2993.17	0.791476	1.28645	1.16748
21	BRA	76	South America	Americas	1998	169785253	3423.88	4424.2	2723.96	3010.1	0.773898	1.25695	1.13746
21	BRA	76	South America	Americas	1999	172318674	3511.37	4428.88	2728.05	3018.72	0.792834	1.28713	1.1632
21	BRA	76	South America	Americas	2000	174790339	3501.94	4432.92	2732.21	3026.44	0.789984	1.28172	1.15712
21	BRA	76	South America	Americas	2001	177196051	3543.58	4436.95	2736.1	3033.85	0.79865	1.29512	1.16801
21	BRA	76	South America	Americas	2002	179537523	3691.68	4442.05	2740.62	3042.5	0.831077	1.34703	1.21337
21	BRA	76	South America	Americas	2003	181809244	3834.64	4447.75	2745.45	3051.8	0.862153	1.39672	1.25652
21	BRA	76	South America	Americas	2004	184006479	3753.03	4453.57	2750.29	3061.19	0.842701	1.3646	1.22601
21	BRA	76	South America	Americas	2005	186127108	3746.13	4458.3	2754.58	3069.2	0.840258	1.35996	1.22056
21	BRA	76	South America	Americas	2006	188167353	3849.63	4464.7	2759.48	3079.34	0.862236	1.39505	1.25015
21	BRA	76	South America	Americas	2007	190130445	3862.19	4470.63	2764.04	3088.88	0.863904	1.3973	1.25036
21	BRA	76	South America	Americas	2008	192030362	3982.44	4476.19	2768.35	3098.01	0.889693	1.43856	1.28548
21	BRA	76	South America	Americas	2009	193886505	3976.09	4481.53	2772.54	3106.97	0.887218	1.43409	1.27973
21	BRA	76	South America	Americas	2010	195713637	4098.74	4486.33	2776.49	3115.37	0.913606	1.47623	1.31565
21	BRA	76	South America	Americas	2011	197514541	4232.05	4491.12	2780.49	3123.77	0.942316	1.52205	1.35479
21	BRA	76	South America	Americas	2012	199287292	4071.14	4495.24	2784.17	3131.38	0.905656	1.46224	1.30011
21	BRA	76	South America	Americas	2013	201035904	4066.72	4498.88	2787.64	3138.41	0.90394	1.45884	1.29579
21	BRA	76	South America	Americas	2014	202763744	3329.19	4502.23	2791.02	3145.02	0.739452	1.19282	1.05856
21	BRA	76	South America	Americas	2015	204471759	3254.14	4505.25	2794.2	3151.09	0.722299	1.16461	1.0327
21	BRA	76	South America	Americas	2016	206163056	3250.84	4507.3	2796.95	3155.67	0.721238	1.16228	1.03016
181	ZWE	716	Eastern Africa	Africa	1961	3905038	2482.07	4240.65	2602.91	2720.96	0.585304	0.953574	0.912204
150	NLD	528	Western Europe	Europe	1997	15655482	3915.98	4532.8	2833.12	3205.07	0.86392	1.38221	1.22181
199	SVK	703	Eastern Europe	Europe	2017	5447903	2462.02	4561.75	2853.47	3255.61	0.539708	0.862814	0.756238
14	BRB	52	Caribbean	Americas	1962	232623	3688.11	4336.34	2635.34	2868.75	0.850511	1.39948	1.28561
14	BRB	52	Caribbean	Americas	1963	233632	3681.33	4335.56	2634.76	2866.59	0.849102	1.39722	1.28422
14	BRB	52	Caribbean	Americas	1964	234588	3655.63	4336.41	2634.77	2866.46	0.84301	1.38746	1.27531
14	BRB	52	Caribbean	Americas	1965	235415	3370.13	4335.99	2634.96	2864.83	0.777245	1.27901	1.17638
14	BRB	52	Caribbean	Americas	1966	236084	3334.11	4340.75	2638.1	2870.92	0.768094	1.26383	1.16134
14	BRB	52	Caribbean	Americas	1967	236661	3580.99	4349.21	2643.03	2881.71	0.823365	1.35488	1.24266
14	BRB	52	Caribbean	Americas	1968	237241	3727.36	4359.97	2649.02	2895.62	0.854904	1.40707	1.28724
14	BRB	52	Caribbean	Americas	1969	237963	3538.5	4371.24	2655.12	2910.51	0.809497	1.33271	1.21576
14	BRB	52	Caribbean	Americas	1970	238895	3908.22	4380.52	2660.93	2923.43	0.892183	1.46874	1.33686
14	BRB	52	Caribbean	Americas	1971	240093	4114.24	4397.81	2672.64	2949.54	0.93552	1.53939	1.39487
14	BRB	52	Caribbean	Americas	1972	241523	3859.24	4411.15	2682.38	2970.93	0.874882	1.43874	1.299
14	BRB	52	Caribbean	Americas	1973	243076	3689.32	4422.56	2691.2	2990.27	0.834205	1.37088	1.23378
14	BRB	52	Caribbean	Americas	1974	244643	3232.28	4433.96	2700.26	3010.14	0.728984	1.19703	1.0738
14	BRB	52	Caribbean	Americas	1975	246158	3196.11	4443.67	2708.77	3028.35	0.71925	1.17991	1.0554
14	BRB	52	Caribbean	Americas	1976	247584	3159.85	4441.62	2709.69	3029.33	0.711417	1.16613	1.04308
14	BRB	52	Caribbean	Americas	1977	248931	3271.59	4443.44	2712.63	3034.73	0.736273	1.20606	1.07805
14	BRB	52	Caribbean	Americas	1978	250200	3537.8	4446.31	2715.97	3040.41	0.79567	1.30259	1.16359
14	BRB	52	Caribbean	Americas	1979	251347	3426.1	4447.57	2717.97	3042.63	0.770331	1.26054	1.12603
14	BRB	52	Caribbean	Americas	1980	252388	3815.19	4447.34	2718.54	3041.88	0.857858	1.40339	1.25422
14	BRB	52	Caribbean	Americas	1981	253296	3493.05	4458.08	2726.45	3058.66	0.783533	1.28117	1.14202
14	BRB	52	Caribbean	Americas	1982	254078	3450	4463.62	2732.08	3068.51	0.772915	1.26278	1.12432
14	BRB	52	Caribbean	Americas	1983	254791	3533.46	4466.5	2736.5	3074.92	0.791104	1.29123	1.14912
14	BRB	52	Caribbean	Americas	1984	255493	3415.54	4469.66	2741.18	3082	0.764161	1.24601	1.10822
14	BRB	52	Caribbean	Americas	1985	256260	3342.18	4473.45	2745.86	3090.16	0.747116	1.21717	1.08156
14	BRB	52	Caribbean	Americas	1986	257117	3378.94	4473.99	2749.44	3093.94	0.755242	1.22896	1.09212
14	BRB	52	Caribbean	Americas	1987	258012	3565.92	4476.95	2754.15	3100.94	0.796508	1.29474	1.14995
14	BRB	52	Caribbean	Americas	1988	258970	3470.45	4481.19	2759.41	3109.42	0.774447	1.25768	1.11611
14	BRB	52	Caribbean	Americas	1989	259961	3564.84	4484.92	2764.26	3116.68	0.79485	1.28962	1.14379
14	BRB	52	Caribbean	Americas	1990	260933	3556.85	4487.11	2768.28	3121.37	0.792681	1.28486	1.13952
14	BRB	52	Caribbean	Americas	1991	261912	3517.18	4490.8	2773.15	3127.93	0.783196	1.2683	1.12444
14	BRB	52	Caribbean	Americas	1992	262890	3175.28	4493.36	2777.05	3132.38	0.706662	1.1434	1.0137
14	BRB	52	Caribbean	Americas	1993	263869	3236.19	4495.21	2780.19	3135.53	0.71992	1.16402	1.0321
14	BRB	52	Caribbean	Americas	1994	264893	3260.62	4497.15	2782.91	3138.72	0.725042	1.17166	1.03884
14	BRB	52	Caribbean	Americas	1995	265955	3525	4498.87	2785.08	3141.74	0.783529	1.26567	1.12199
14	BRB	52	Caribbean	Americas	1996	267047	3441.95	4500.76	2787.03	3144.95	0.764749	1.23499	1.09444
14	BRB	52	Caribbean	Americas	1998	269334	3209.48	4505.45	2790.6	3152.63	0.712355	1.15011	1.01803
14	BRB	52	Caribbean	Americas	1999	270455	3481.53	4507.47	2792.02	3155.91	0.772391	1.24696	1.10318
14	BRB	52	Caribbean	Americas	2000	271511	3339.06	4508.84	2793.14	3158.18	0.74056	1.19545	1.05727
14	BRB	52	Caribbean	Americas	2001	272494	3565.05	4512.97	2796.17	3164.84	0.789957	1.27498	1.12646
14	BRB	52	Caribbean	Americas	2002	273423	3463.18	4515.55	2798.46	3169.36	0.766946	1.23753	1.09271
14	BRB	52	Caribbean	Americas	2003	274331	3677.13	4517.24	2800.3	3172.62	0.81402	1.31312	1.15902
14	BRB	52	Caribbean	Americas	2004	275283	3329.41	4518.78	2802.04	3175.67	0.736793	1.18821	1.04841
14	BRB	52	Caribbean	Americas	2005	276320	3641.86	4519.92	2803.64	3178.15	0.805736	1.29898	1.14591
14	BRB	52	Caribbean	Americas	2006	277475	3618.44	4520.92	2804.95	3180.37	0.800376	1.29002	1.13774
14	BRB	52	Caribbean	Americas	2007	278701	3717.36	4522.24	2806.27	3182.92	0.822017	1.32466	1.16791
14	BRB	52	Caribbean	Americas	2008	279946	3540.23	4523.68	2807.55	3185.49	0.7826	1.26097	1.11136
14	BRB	52	Caribbean	Americas	2009	281107	3597.41	4525.13	2808.75	3187.88	0.794985	1.28078	1.12846
14	BRB	52	Caribbean	Americas	2010	282131	3578.67	4526.17	2809.9	3189.61	0.790663	1.27359	1.12198
14	BRB	52	Caribbean	Americas	2011	282987	3518.39	4530.18	2812.77	3195.61	0.776657	1.25086	1.10101
14	BRB	52	Caribbean	Americas	2012	283698	3559.51	4534	2815.66	3201.42	0.78507	1.26418	1.11185
14	BRB	52	Caribbean	Americas	2013	284294	3559.51	4537.85	2818.68	3207.39	0.784405	1.26283	1.10978
14	BRB	52	Caribbean	Americas	2014	284825	3224.51	4541.67	2821.8	3213.49	0.709984	1.14272	1.00343
14	BRB	52	Caribbean	Americas	2015	285327	3272.38	4545.07	2824.72	3219.22	0.719985	1.15848	1.01651
14	BRB	52	Caribbean	Americas	2016	285798	3341.82	4548.46	2827.69	3225	0.734715	1.18182	1.03622
54	DNK	208	Northern Europe	Europe	1997	5277713	4102.78	4531.82	2835.81	3208.28	0.905327	1.44678	1.27881
225	ARE	784	Western Asia	Asia	2017	9487206	4104.9	4561.67	3027.81	3260.42	0.899869	1.35573	1.25901
143	MAR	504	Northern Africa	Africa	1961	12710587	2211.17	4241.81	2608.14	2726.71	0.521279	0.847794	0.810927
26	BRN	96	South-Eastern Asia	Asia	1961	85560	1668.77	4241.99	2631.57	2733.04	0.393393	0.634134	0.610591
26	BRN	96	South-Eastern Asia	Asia	1962	89484	1678.48	4242.57	2628.64	2728.43	0.395627	0.638535	0.61518
26	BRN	96	South-Eastern Asia	Asia	1963	93540	1776.42	4241.87	2625.07	2723.06	0.418783	0.676714	0.652362
26	BRN	96	South-Eastern Asia	Asia	1964	97819	1683.89	4243.05	2622.63	2721.6	0.396859	0.642061	0.618715
26	BRN	96	South-Eastern Asia	Asia	1965	102390	1606.52	4249.34	2622.85	2728.17	0.378064	0.61251	0.588865
26	BRN	96	South-Eastern Asia	Asia	1966	107274	2193	4256.73	2624.16	2738.37	0.515184	0.835695	0.800841
26	BRN	96	South-Eastern Asia	Asia	1967	112446	2182.92	4266.29	2627.32	2752.68	0.511668	0.830854	0.793017
26	BRN	96	South-Eastern Asia	Asia	1968	117897	1994.73	4276.52	2631.6	2768.66	0.466438	0.75799	0.720468
26	BRN	96	South-Eastern Asia	Asia	1969	123596	2167.44	4285.08	2635.77	2782.66	0.50581	0.822318	0.778909
26	BRN	96	South-Eastern Asia	Asia	1970	129530	2112.33	4295.87	2640.43	2799.18	0.491712	0.799996	0.754626
26	BRN	96	South-Eastern Asia	Asia	1971	135672	2267.52	4302.77	2644.54	2810.55	0.526991	0.857435	0.806789
26	BRN	96	South-Eastern Asia	Asia	1972	142015	2121.3	4305.37	2647.11	2816.47	0.492709	0.801362	0.753176
26	BRN	96	South-Eastern Asia	Asia	1973	148516	2039.86	4305.82	2649.31	2819.71	0.473745	0.76996	0.723429
26	BRN	96	South-Eastern Asia	Asia	1974	155069	2016.16	4306.62	2652.39	2823.46	0.468153	0.760129	0.714074
26	BRN	96	South-Eastern Asia	Asia	1975	161635	2080.97	4311.5	2657.37	2832.33	0.482655	0.783093	0.734718
26	BRN	96	South-Eastern Asia	Asia	1976	168173	2266.34	4309.51	2658.1	2830.63	0.525891	0.852615	0.800646
26	BRN	96	South-Eastern Asia	Asia	1977	174717	2206.36	4311.86	2662.73	2834.87	0.511695	0.828608	0.778293
26	BRN	96	South-Eastern Asia	Asia	1978	181201	2524.74	4316.79	2669.58	2842.3	0.584866	0.945745	0.888274
26	BRN	96	South-Eastern Asia	Asia	1979	187596	2583.61	4322.1	2676.65	2849.97	0.597768	0.96524	0.906539
26	BRN	96	South-Eastern Asia	Asia	1980	193880	2844.52	4328.05	2682.75	2858.4	0.657228	1.0603	0.995145
26	BRN	96	South-Eastern Asia	Asia	1981	200027	2875.14	4331.59	2686.3	2863.17	0.663761	1.0703	1.00418
26	BRN	96	South-Eastern Asia	Asia	1982	206064	2860.56	4334.18	2688.04	2866.65	0.660001	1.06418	0.997876
26	BRN	96	South-Eastern Asia	Asia	1983	212073	2949.17	4336.13	2688.71	2869.37	0.680138	1.09687	1.02781
26	BRN	96	South-Eastern Asia	Asia	1984	218176	3059.24	4338.34	2689.42	2872.66	0.705163	1.13751	1.06495
26	BRN	96	South-Eastern Asia	Asia	1985	224440	3268.98	4343.34	2690.98	2879.71	0.752642	1.21479	1.13517
26	BRN	96	South-Eastern Asia	Asia	1986	230917	3028.22	4350.8	2696.05	2893.15	0.696014	1.12321	1.04669
26	BRN	96	South-Eastern Asia	Asia	1987	237565	2955.54	4357.07	2701.58	2905.08	0.678334	1.09401	1.01737
26	BRN	96	South-Eastern Asia	Asia	1988	244405	3136.27	4362.23	2707.25	2915.2	0.71896	1.15847	1.07583
26	BRN	96	South-Eastern Asia	Asia	1989	251456	3057.7	4366.19	2712.62	2923.16	0.700314	1.12721	1.04602
26	BRN	96	South-Eastern Asia	Asia	1990	258714	3001.96	4370.55	2717.49	2930.98	0.68686	1.10468	1.02422
26	BRN	96	South-Eastern Asia	Asia	1991	266208	2863.46	4373.82	2718.81	2935.89	0.654681	1.0532	0.975329
26	BRN	96	South-Eastern Asia	Asia	1992	273888	2980.07	4376	2720.07	2939.83	0.681003	1.09558	1.01369
26	BRN	96	South-Eastern Asia	Asia	1993	281684	3017.9	4377.55	2721.27	2943.19	0.689405	1.10901	1.02538
26	BRN	96	South-Eastern Asia	Asia	1994	289452	3268.49	4379.71	2722.79	2947.46	0.746281	1.20042	1.10892
26	BRN	96	South-Eastern Asia	Asia	1995	297112	3134.23	4382.92	2724.79	2953.15	0.715101	1.15027	1.06132
26	BRN	96	South-Eastern Asia	Asia	1996	304620	3430.8	4387.32	2725.29	2959.71	0.781981	1.25888	1.15917
26	BRN	96	South-Eastern Asia	Asia	1998	319135	3343.97	4402.98	2729.86	2982.21	0.759478	1.22496	1.12131
26	BRN	96	South-Eastern Asia	Asia	1999	326214	3025.63	4412.75	2733.79	2996.25	0.685656	1.10675	1.00981
26	BRN	96	South-Eastern Asia	Asia	2000	333166	2933.16	4421.87	2738.36	3009.9	0.663331	1.07114	0.974506
26	BRN	96	South-Eastern Asia	Asia	2001	340037	3210.09	4428.81	2741.99	3020.68	0.724819	1.17072	1.0627
26	BRN	96	South-Eastern Asia	Asia	2002	346777	3261.43	4435.77	2746.79	3031.88	0.735258	1.18736	1.07571
26	BRN	96	South-Eastern Asia	Asia	2003	353295	3299.67	4442.33	2752.37	3042.56	0.742779	1.19885	1.0845
26	BRN	96	South-Eastern Asia	Asia	2004	359434	3206.61	4448.66	2758.51	3052.84	0.720803	1.16244	1.05037
26	BRN	96	South-Eastern Asia	Asia	2005	365112	3227.35	4453.44	2764.64	3061.18	0.724687	1.16737	1.05428
26	BRN	96	South-Eastern Asia	Asia	2006	370262	2919.76	4458.06	2767.5	3068.16	0.65494	1.05502	0.951632
26	BRN	96	South-Eastern Asia	Asia	2007	374967	2821.66	4463.24	2771.21	3076.29	0.6322	1.01821	0.917228
26	BRN	96	South-Eastern Asia	Asia	2008	379418	2820.81	4468.49	2775.43	3084.6	0.631268	1.01635	0.914483
26	BRN	96	South-Eastern Asia	Asia	2009	383902	2807.23	4472.85	2779.62	3091.72	0.627616	1.00993	0.907985
26	BRN	96	South-Eastern Asia	Asia	2010	388634	2755.82	4476.55	2783.43	3097.96	0.615613	0.99008	0.889558
26	BRN	96	South-Eastern Asia	Asia	2011	393687	2769.18	4480.77	2788.4	3105.68	0.618014	0.993106	0.891649
26	BRN	96	South-Eastern Asia	Asia	2012	398997	2913.91	4481.94	2791.6	3109.45	0.650144	1.04381	0.937114
26	BRN	96	South-Eastern Asia	Asia	2013	404414	3175.08	4481.55	2793.79	3111.18	0.708478	1.13648	1.02054
67	FIN	246	Northern Europe	Europe	1997	5151740	4045.5	4531.61	2822.75	3202.04	0.89273	1.43318	1.26341
20	BWA	72	Southern Africa	Africa	1962	523777	3074.96	4248.99	2603.83	2736.59	0.723691	1.18094	1.12365
20	BWA	72	Southern Africa	Africa	1963	535692	3121.69	4244.96	2600.01	2727.56	0.735387	1.20065	1.1445
20	BWA	72	Southern Africa	Africa	1964	547870	3127.06	4241.68	2596.34	2720.38	0.737223	1.20441	1.14949
20	BWA	72	Southern Africa	Africa	1965	559996	3108.68	4242.31	2594.15	2719.15	0.73278	1.19834	1.14325
20	BWA	72	Southern Africa	Africa	1966	571957	2998.29	4238.87	2589.8	2712.8	0.707331	1.15773	1.10524
20	BWA	72	Southern Africa	Africa	1967	584098	3059.46	4237.04	2585.91	2709.15	0.722076	1.18313	1.12931
20	BWA	72	Southern Africa	Africa	1968	596946	3088.68	4236.31	2582.5	2707.37	0.729095	1.196	1.14084
20	BWA	72	Southern Africa	Africa	1969	611297	3027.61	4235.6	2579.46	2705.8	0.7148	1.17374	1.11893
20	BWA	72	Southern Africa	Africa	1970	627714	3111.3	4237.43	2577.91	2707.46	0.734242	1.20691	1.14916
20	BWA	72	Southern Africa	Africa	1971	646350	3150.34	4236.27	2576.25	2705.43	0.743659	1.22284	1.16445
20	BWA	72	Southern Africa	Africa	1972	667096	3166.22	4235.9	2575.45	2704.53	0.747473	1.22938	1.17071
20	BWA	72	Southern Africa	Africa	1973	689906	2986.78	4235.81	2575.04	2704.11	0.705126	1.15989	1.10453
20	BWA	72	Southern Africa	Africa	1974	714701	2855.32	4235.41	2574.44	2703.45	0.674154	1.1091	1.05618
20	BWA	72	Southern Africa	Africa	1975	741346	3061.66	4238.92	2574.5	2707.82	0.722272	1.18922	1.13067
20	BWA	72	Southern Africa	Africa	1976	769982	3039.89	4236.24	2572.59	2704.34	0.717591	1.18165	1.12408
20	BWA	72	Southern Africa	Africa	1977	800532	3207.75	4233.5	2570.12	2700.59	0.757706	1.24809	1.1878
20	BWA	72	Southern Africa	Africa	1978	832467	3090.54	4230.8	2567.38	2696.74	0.730487	1.20377	1.14603
20	BWA	72	Southern Africa	Africa	1979	865073	3330.05	4228.45	2564.8	2693.27	0.787535	1.29837	1.23644
20	BWA	72	Southern Africa	Africa	1980	897860	3090.3	4230.73	2563.84	2695.6	0.730442	1.20534	1.14642
20	BWA	72	Southern Africa	Africa	1981	930412	3016.29	4230.16	2563.59	2694.95	0.713046	1.17659	1.11924
20	BWA	72	Southern Africa	Africa	1982	962859	3064.83	4229.97	2563.9	2694.94	0.72455	1.19538	1.13725
20	BWA	72	Southern Africa	Africa	1983	996124	3076.49	4230.61	2564.9	2696.13	0.727197	1.19946	1.14108
20	BWA	72	Southern Africa	Africa	1984	1031439	3279.87	4232.52	2566.64	2699.06	0.774922	1.27789	1.21519
20	BWA	72	Southern Africa	Africa	1985	1069585	3261.54	4236.68	2569.35	2704.97	0.769835	1.2694	1.20576
20	BWA	72	Southern Africa	Africa	1986	1110948	3107.65	4242.07	2573.59	2712.92	0.732579	1.20752	1.1455
20	BWA	72	Southern Africa	Africa	1987	1154904	3057.34	4250.05	2578.86	2724.4	0.719366	1.18554	1.12221
20	BWA	72	Southern Africa	Africa	1988	1200073	3031.36	4259.61	2584.79	2738.24	0.711652	1.17277	1.10705
20	BWA	72	Southern Africa	Africa	1989	1244484	3009.83	4269.51	2590.9	2752.88	0.704959	1.16169	1.09334
20	BWA	72	Southern Africa	Africa	1990	1286756	3159.41	4279.92	2596.84	2768.48	0.738194	1.21663	1.1412
20	BWA	72	Southern Africa	Africa	1991	1326321	3164.03	4287.81	2601.68	2780.07	0.737914	1.21615	1.13811
20	BWA	72	Southern Africa	Africa	1992	1363541	3094.32	4294.54	2606.14	2790.45	0.720524	1.18732	1.1089
20	BWA	72	Southern Africa	Africa	1993	1399110	3030.29	4300.7	2610.53	2800.44	0.704604	1.1608	1.08208
20	BWA	72	Southern Africa	Africa	1994	1434061	3211.84	4307.26	2615.38	2811.32	0.745681	1.22806	1.14247
20	BWA	72	Southern Africa	Africa	1995	1469173	3147.83	4314.99	2620.61	2824	0.729509	1.20118	1.11467
20	BWA	72	Southern Africa	Africa	1996	1504724	3129.52	4321.01	2625.57	2834.15	0.724257	1.19194	1.10422
20	BWA	72	Southern Africa	Africa	1998	1575827	2953.26	4336.75	2637.87	2859.98	0.680985	1.11956	1.03262
20	BWA	72	Southern Africa	Africa	1999	1610260	3124.77	4344.48	2644.19	2872.87	0.71925	1.18175	1.08768
20	BWA	72	Southern Africa	Africa	2000	1643333	3284.88	4352.32	2649.82	2885.87	0.754743	1.23966	1.13827
20	BWA	72	Southern Africa	Africa	2001	1674674	3326.15	4357.35	2654.63	2894.64	0.763341	1.25296	1.14907
20	BWA	72	Southern Africa	Africa	2002	1704637	3364.69	4360.57	2658.57	2900.97	0.771617	1.2656	1.15985
20	BWA	72	Southern Africa	Africa	2003	1734387	3083.31	4362.58	2661.94	2905.7	0.706762	1.15829	1.06112
20	BWA	72	Southern Africa	Africa	2004	1765533	3137.88	4364.31	2665.22	2910.09	0.718987	1.17734	1.07828
20	BWA	72	Southern Africa	Africa	2005	1799077	2904.7	4367.2	2668.7	2915.91	0.665118	1.08843	0.996157
20	BWA	72	Southern Africa	Africa	2006	1835911	2777.86	4367.38	2671.59	2918.09	0.636048	1.03978	0.951943
20	BWA	72	Southern Africa	Africa	2007	1875458	2742.6	4368.67	2675	2921.56	0.627789	1.02527	0.938746
20	BWA	72	Southern Africa	Africa	2008	1915636	2820.63	4370.54	2678.5	2925.54	0.645373	1.05306	0.964138
20	BWA	72	Southern Africa	Africa	2009	1953495	2787.16	4372.31	2681.5	2929.11	0.637458	1.0394	0.951538
20	BWA	72	Southern Africa	Africa	2010	1987106	2917.27	4374.69	2683.9	2933.19	0.666853	1.08695	0.994574
20	BWA	72	Southern Africa	Africa	2011	2015406	2978.94	4374.74	2684.12	2933.64	0.680942	1.10984	1.01544
20	BWA	72	Southern Africa	Africa	2012	2039551	3108.69	4374.44	2683.57	2933.3	0.710649	1.15841	1.05979
20	BWA	72	Southern Africa	Africa	2013	2062551	3191.78	4374.1	2682.64	2932.71	0.729701	1.18979	1.08834
20	BWA	72	Southern Africa	Africa	2014	2088619	2550.7	4374.17	2681.88	2932.65	0.583128	0.951087	0.869762
20	BWA	72	Southern Africa	Africa	2015	2120716	2660.11	4374.7	2681.55	2933.24	0.608065	0.992002	0.906883
20	BWA	72	Southern Africa	Africa	2016	2159925	2656.63	4377.18	2683.55	2937.12	0.606928	0.989971	0.904504
169	PRY	600	South America	Americas	1961	1954552	3605.12	4242.67	2585.4	2711.06	0.84973	1.39441	1.32978
68	FRA	250	Western Europe	Europe	1997	58220657	4200.78	4531.08	2818.27	3198.04	0.927104	1.49055	1.31355
119	LVA	428	Northern Europe	Europe	2017	1951097	4175.9	4559.98	2832.89	3252.21	0.915772	1.47408	1.28402
37	CAF	140	Central Africa	Africa	1962	1551908	4255.05	4319.77	2660.66	2852.42	0.985017	1.59925	1.49173
37	CAF	140	Central Africa	Africa	1963	1579375	4262.74	4317.59	2658.78	2848.06	0.987296	1.60327	1.49672
37	CAF	140	Central Africa	Africa	1964	1608618	4100.57	4316.03	2657.22	2844.83	0.95008	1.54318	1.44141
37	CAF	140	Central Africa	Africa	1965	1639706	4238.99	4316.76	2656.52	2844.96	0.981984	1.59569	1.49
37	CAF	140	Central Africa	Africa	1966	1673019	4080.96	4312.67	2653.41	2838.19	0.946273	1.53801	1.43788
37	CAF	140	Central Africa	Africa	1967	1708306	4079	4310.14	2651.07	2833.72	0.946373	1.53863	1.43945
37	CAF	140	Central Africa	Africa	1968	1744198	4103.64	4308.75	2649.34	2831.01	0.952397	1.54893	1.44953
37	CAF	140	Central Africa	Africa	1969	1778870	4116.08	4308.09	2648.12	2829.55	0.955432	1.55434	1.45468
37	CAF	140	Central Africa	Africa	1970	1811157	4188.32	4309.49	2648.04	2831.04	0.971883	1.58167	1.47943
37	CAF	140	Central Africa	Africa	1971	1840517	4206.43	4304.42	2644.26	2822.78	0.977235	1.59078	1.49017
37	CAF	140	Central Africa	Africa	1972	1867786	4240	4301.26	2641.38	2817.09	0.985756	1.60522	1.5051
37	CAF	140	Central Africa	Africa	1973	1894850	4337.11	4299.4	2639.14	2813.24	1.00877	1.64338	1.54168
37	CAF	140	Central Africa	Africa	1974	1924386	4338.51	4298.06	2637.2	2810.31	1.00941	1.64512	1.54378
37	CAF	140	Central Africa	Africa	1975	1958367	4155.37	4298.65	2635.99	2810.13	0.966669	1.57639	1.47871
37	CAF	140	Central Africa	Africa	1976	1997017	4320.88	4296.83	2634.41	2807.09	1.0056	1.64017	1.53927
37	CAF	140	Central Africa	Africa	1977	2039914	4264	4296.12	2633.5	2805.67	0.992523	1.61914	1.51978
37	CAF	140	Central Africa	Africa	1978	2087662	4240.77	4295.91	2632.96	2805.06	0.987166	1.61065	1.51183
37	CAF	140	Central Africa	Africa	1979	2140778	4136.46	4295.41	2632.41	2804.27	0.962996	1.57136	1.47506
37	CAF	140	Central Africa	Africa	1980	2199359	4029.91	4297.89	2632.51	2807.4	0.937649	1.53082	1.43546
37	CAF	140	Central Africa	Africa	1981	2264441	4034.91	4295.96	2631.59	2804.98	0.939234	1.53326	1.43848
37	CAF	140	Central Africa	Africa	1982	2335339	3899.84	4293.63	2630.61	2802.15	0.908285	1.48249	1.39173
37	CAF	140	Central Africa	Africa	1983	2408322	3733.22	4291.2	2629.66	2799.26	0.86997	1.41966	1.33364
37	CAF	140	Central Africa	Africa	1984	2478382	3573.08	4289.28	2629.05	2797.1	0.833028	1.35908	1.27742
37	CAF	140	Central Africa	Africa	1985	2542170	3511.67	4291.27	2629.65	2799.95	0.818329	1.33541	1.25419
37	CAF	140	Central Africa	Africa	1986	2597765	3429.1	4284.9	2625.96	2790.38	0.800275	1.30585	1.2289
37	CAF	140	Central Africa	Africa	1987	2646836	3317.97	4280.79	2623.21	2783.65	0.775083	1.26485	1.19195
37	CAF	140	Central Africa	Africa	1988	2693974	3318.94	4278.36	2621.15	2779.06	0.775749	1.26621	1.19427
37	CAF	140	Central Africa	Africa	1989	2745735	3357.9	4276.7	2619.39	2775.51	0.785161	1.28194	1.20983
37	CAF	140	Central Africa	Africa	1990	2806740	3587.62	4277.49	2618.26	2775.22	0.838721	1.37023	1.29273
37	CAF	140	Central Africa	Africa	1991	2878507	3716.56	4277.88	2618.17	2775.25	0.868786	1.41953	1.33918
37	CAF	140	Central Africa	Africa	1992	2959236	3751.68	4279.17	2618.62	2776.6	0.876732	1.43269	1.35118
37	CAF	140	Central Africa	Africa	1993	3046148	3723.83	4280.93	2619.41	2778.77	0.869866	1.42163	1.3401
37	CAF	140	Central Africa	Africa	1994	3135017	3731.64	4282.8	2620.38	2781.37	0.87131	1.42409	1.34166
37	CAF	140	Central Africa	Africa	1995	3222662	3940.76	4287.65	2622.26	2788.02	0.919096	1.50281	1.41346
37	CAF	140	Central Africa	Africa	1996	3308235	4167.1	4287.22	2621.72	2787.26	0.971981	1.58945	1.49505
37	CAF	140	Central Africa	Africa	1998	3475485	4384.57	4286.24	2620.82	2786.35	1.02294	1.67297	1.57359
37	CAF	140	Central Africa	Africa	1999	3558019	4014.6	4286.11	2620.81	2786.71	0.936655	1.53182	1.44062
37	CAF	140	Central Africa	Africa	2000	3640421	4153.34	4288.86	2621.95	2790.86	0.968403	1.58407	1.48819
37	CAF	140	Central Africa	Africa	2001	3722016	4137.24	4285.54	2620.37	2786.33	0.965395	1.57888	1.48484
37	CAF	140	Central Africa	Africa	2002	3802129	3966.7	4283.7	2619.6	2783.74	0.925999	1.51424	1.42495
37	CAF	140	Central Africa	Africa	2003	3881185	3726.13	4282.94	2619.42	2782.58	0.869993	1.4225	1.33909
37	CAF	140	Central Africa	Africa	2004	3959883	3831.39	4282.74	2619.52	2782.18	0.894613	1.46263	1.37712
37	CAF	140	Central Africa	Africa	2005	4038380	3878.48	4284.28	2620.19	2784.08	0.90528	1.48023	1.39309
37	CAF	140	Central Africa	Africa	2006	4118075	3909.76	4281.77	2618.87	2779.93	0.913118	1.49292	1.40642
37	CAF	140	Central Africa	Africa	2007	4198004	3945.64	4280.33	2617.91	2777.13	0.921808	1.50717	1.42076
37	CAF	140	Central Africa	Africa	2008	4273368	4063.65	4279.9	2617.3	2775.7	0.949475	1.55261	1.46401
37	CAF	140	Central Africa	Africa	2009	4337623	4127.68	4280.58	2617.17	2775.91	0.96428	1.57716	1.48696
37	CAF	140	Central Africa	Africa	2010	4386765	4243.89	4282.23	2617.72	2777.71	0.991046	1.62121	1.52784
37	CAF	140	Central Africa	Africa	2011	4418639	4280.71	4279.42	2615.25	2772.25	1.0003	1.63683	1.54413
37	CAF	140	Central Africa	Africa	2012	4436411	4390.51	4278.47	2613.3	2769.21	1.02619	1.68006	1.58547
37	CAF	140	Central Africa	Africa	2013	4447945	3763.83	4279.02	2611.82	2768.29	0.879601	1.44108	1.35963
37	CAF	140	Central Africa	Africa	2014	4464171	3922.41	4280.37	2610.62	2768.68	0.916372	1.50248	1.41671
37	CAF	140	Central Africa	Africa	2015	4493171	3929	4281.43	2609.59	2769.11	0.917684	1.5056	1.41887
37	CAF	140	Central Africa	Africa	2016	4537683	3964.82	4285.42	2611.51	2774.91	0.925187	1.51821	1.42881
210	SWE	752	Northern Europe	Europe	1997	8868857	3497.22	4528.29	2829.97	3197.11	0.772305	1.23578	1.09387
54	DNK	208	Northern Europe	Europe	2017	5732277	3614.35	4558.89	2851.09	3245.18	0.792813	1.26771	1.11376
236	VEN	862	South America	Americas	1961	8439261	3263.58	4245.57	2607	2726.12	0.768702	1.25185	1.19715
33	CAN	124	Northern America	Americas	1962	18596848	3771.53	4383.49	2711.17	2948.99	0.860395	1.39111	1.27893
33	CAN	124	Northern America	Americas	1963	18943237	3805.42	4386.08	2710.86	2952.21	0.867612	1.40377	1.28901
33	CAN	124	Northern America	Americas	1964	19284228	3704.28	4390.2	2711.6	2957.63	0.843761	1.36609	1.25245
33	CAN	124	Northern America	Americas	1965	19627973	3836.04	4393.38	2713.21	2962.16	0.873142	1.41384	1.29502
33	CAN	124	Northern America	Americas	1966	19975695	3832.68	4401.16	2716.56	2973.12	0.870835	1.41086	1.28911
33	CAN	124	Northern America	Americas	1967	20324786	3776.9	4411.24	2721.58	2987.42	0.8562	1.38776	1.26427
33	CAN	124	Northern America	Americas	1968	20674999	3780.34	4422.62	2727.69	3003.77	0.854774	1.38591	1.25853
33	CAN	124	Northern America	Americas	1969	21025257	3769.03	4433.84	2734.04	3020.26	0.850061	1.37856	1.24792
33	CAN	124	Northern America	Americas	1970	21374326	3812.24	4443.11	2739.94	3034.64	0.858013	1.39136	1.25624
33	CAN	124	Northern America	Americas	1971	21723465	3739.46	4455.2	2746.97	3053.02	0.839346	1.3613	1.22484
33	CAN	124	Northern America	Americas	1972	22072193	3655.97	4464.01	2752.67	3067.57	0.818987	1.32815	1.19181
33	CAN	124	Northern America	Americas	1973	22415313	3764.18	4470.72	2757.63	3079.81	0.841963	1.36501	1.22221
33	CAN	124	Northern America	Americas	1974	22745896	3844.29	4476.91	2762.69	3091.73	0.858693	1.3915	1.24341
33	CAN	124	Northern America	Americas	1975	23059266	3728.11	4483.47	2768.17	3104.32	0.831524	1.34678	1.20094
33	CAN	124	Northern America	Americas	1976	23354587	3902.49	4486.78	2771.96	3112.3	0.869775	1.40785	1.25389
33	CAN	124	Northern America	Americas	1977	23634377	3932.73	4490.94	2776.49	3121.51	0.875704	1.41644	1.25988
33	CAN	124	Northern America	Americas	1978	23901716	3909.79	4495.35	2781.41	3130.92	0.869742	1.40569	1.24877
33	CAN	124	Northern America	Americas	1979	24161133	3913.43	4499.1	2786.12	3139.07	0.869823	1.40462	1.24668
33	CAN	124	Northern America	Americas	1980	24416885	3816.4	4502.17	2790.2	3145.8	0.847681	1.36779	1.21317
33	CAN	124	Northern America	Americas	1981	24668159	3881.1	4504.46	2793.97	3151.01	0.861614	1.3891	1.2317
33	CAN	124	Northern America	Americas	1982	24916538	4036	4506.26	2797.47	3155.09	0.895643	1.44273	1.2792
33	CAN	124	Northern America	Americas	1983	25171436	3814.13	4507.58	2800.63	3158.14	0.846158	1.36188	1.20771
33	CAN	124	Northern America	Americas	1984	25444886	3866.32	4508.7	2803.48	3160.68	0.857526	1.37912	1.22326
33	CAN	124	Northern America	Americas	1985	25744807	3855.99	4509.88	2805.9	3163.19	0.85501	1.37424	1.21902
33	CAN	124	Northern America	Americas	1986	26075504	3871.5	4510.67	2807.73	3164.87	0.858297	1.37887	1.22327
33	CAN	124	Northern America	Americas	1987	26432894	4001.51	4511.55	2809.29	3166.59	0.886948	1.42439	1.26366
33	CAN	124	Northern America	Americas	1988	26806125	3829.29	4512.4	2810.59	3168.21	0.848615	1.36245	1.20866
33	CAN	124	Northern America	Americas	1989	27179497	3918.76	4513.08	2811.67	3169.56	0.868312	1.39375	1.23637
33	CAN	124	Northern America	Americas	1990	27541323	3959.39	4513.95	2812.67	3171.05	0.877147	1.4077	1.24861
33	CAN	124	Northern America	Americas	1991	27888813	3903.7	4514.7	2813.31	3172.06	0.864665	1.38758	1.23065
33	CAN	124	Northern America	Americas	1992	28224410	4066.68	4514.99	2813.59	3172.51	0.900705	1.44537	1.28185
33	CAN	124	Northern America	Americas	1993	28547964	4082.99	4515.29	2813.82	3173.05	0.904261	1.45105	1.28677
33	CAN	124	Northern America	Americas	1994	28860734	4198.07	4516.2	2814.42	3174.55	0.929558	1.49163	1.32241
33	CAN	124	Northern America	Americas	1995	29164153	4114.94	4517.22	2815.46	3176.37	0.910945	1.46155	1.29548
33	CAN	124	Northern America	Americas	1996	29457820	4169.37	4518.88	2816.56	3178.89	0.922656	1.48031	1.31158
33	CAN	124	Northern America	Americas	1998	30022078	4271.19	4526.28	2821.28	3189.74	0.943643	1.51392	1.33904
33	CAN	124	Northern America	Americas	1999	30302511	4380.67	4530.55	2824.1	3196.11	0.966917	1.55117	1.37063
33	CAN	124	Northern America	Americas	2000	30588379	4375.84	4534.16	2826.67	3201.71	0.965082	1.54805	1.36672
33	CAN	124	Northern America	Americas	2001	30880072	4347.15	4539.05	2829.75	3208.96	0.957722	1.53623	1.35469
33	CAN	124	Northern America	Americas	2002	31178260	4390.45	4542.84	2832.34	3214.92	0.966456	1.55012	1.36565
33	CAN	124	Northern America	Americas	2003	31488046	4282.26	4545.83	2834.65	3220.02	0.942019	1.51068	1.32989
33	CAN	124	Northern America	Americas	2004	31815490	4248.78	4548.39	2836.9	3224.77	0.934129	1.49768	1.31754
33	CAN	124	Northern America	Americas	2005	32164313	4203.21	4551.28	2839.22	3230.06	0.923523	1.48041	1.30128
33	CAN	124	Northern America	Americas	2006	32536994	4272	4552.58	2840.95	3233.3	0.938369	1.50372	1.32125
33	CAN	124	Northern America	Americas	2007	32930795	4243.35	4553.25	2842.54	3235.76	0.931939	1.4928	1.31139
33	CAN	124	Northern America	Americas	2008	33337638	4105.69	4553.45	2844.04	3237.54	0.901665	1.44361	1.26815
33	CAN	124	Northern America	Americas	2009	33746093	4186.93	4553.49	2845.52	3238.92	0.919499	1.47141	1.29269
33	CAN	124	Northern America	Americas	2010	34147566	4316.11	4553.87	2847.04	3240.52	0.947788	1.516	1.33192
33	CAN	124	Northern America	Americas	2011	34539156	4338.82	4553.31	2847.45	3240.39	0.952893	1.52375	1.33898
33	CAN	124	Northern America	Americas	2012	34922031	4349.45	4553.67	2848.48	3241.46	0.955152	1.52694	1.34182
33	CAN	124	Northern America	Americas	2013	35296535	4338.39	4554.42	2849.85	3242.93	0.952567	1.52232	1.3378
33	CAN	124	Northern America	Americas	2014	35664338	3927.75	4555	2851.21	3244.06	0.862293	1.37757	1.21075
33	CAN	124	Northern America	Americas	2015	36026668	3741.95	4555.35	2852.33	3244.73	0.821441	1.31189	1.15324
33	CAN	124	Northern America	Americas	2016	36382942	3949.6	4557.09	2853.91	3247.1	0.866694	1.38393	1.21635
229	GBR	826	Northern Europe	Europe	1997	58307320	4467.52	4526.74	2819.62	3192.63	0.986917	1.58444	1.39932
150	NLD	528	Western Europe	Europe	2017	17021343	3399.06	4558	2852.09	3245.5	0.745735	1.19178	1.04732
89	GTM	320	Central America	Americas	1961	4336132	2417.24	4246.38	2608.69	2726.73	0.569248	0.926613	0.886498
211	CHE	756	Western Europe	Europe	1962	5487049	4258.06	4480.17	2772.02	3113.13	0.950424	1.53609	1.36777
211	CHE	756	Western Europe	Europe	1963	5601812	4332.92	4479.03	2771.77	3112.21	0.96738	1.56323	1.39223
211	CHE	756	Western Europe	Europe	1964	5712708	4223.19	4478.45	2772.24	3112.12	0.943004	1.52339	1.35701
211	CHE	756	Western Europe	Europe	1965	5812844	4213.6	4478.54	2773.37	3112.94	0.940841	1.51931	1.35357
211	CHE	756	Western Europe	Europe	1966	5899478	4217.5	4476.95	2774	3111.3	0.942049	1.52037	1.35554
211	CHE	756	Western Europe	Europe	1967	5973940	4059.23	4476.92	2775.41	3111.4	0.906701	1.46257	1.30463
211	CHE	756	Western Europe	Europe	1968	6038328	4112.94	4478.13	2777.33	3112.87	0.918451	1.4809	1.32127
211	CHE	756	Western Europe	Europe	1969	6096427	4136.8	4480.3	2779.52	3115.52	0.923331	1.48831	1.3278
211	CHE	756	Western Europe	Europe	1970	6150848	4111.18	4481.66	2781.59	3117.32	0.917335	1.47799	1.31882
211	CHE	756	Western Europe	Europe	1971	6202951	4077.2	4484.75	2783.27	3121.04	0.909126	1.4649	1.30636
211	CHE	756	Western Europe	Europe	1972	6251286	4113.77	4488.79	2785.17	3126.17	0.916454	1.47703	1.31591
211	CHE	756	Western Europe	Europe	1973	6292538	4150.57	4493.55	2787.29	3132.49	0.923673	1.4891	1.32501
211	CHE	756	Western Europe	Europe	1974	6322006	3982.2	4498.91	2789.75	3139.91	0.885148	1.42744	1.26825
211	CHE	756	Western Europe	Europe	1975	6337031	3896.25	4503.42	2792.38	3146.69	0.865176	1.39532	1.23821
211	CHE	756	Western Europe	Europe	1976	6335977	3990.85	4510.75	2796.08	3157.31	0.884742	1.4273	1.264
211	CHE	756	Western Europe	Europe	1977	6321816	4046.78	4517.65	2799.73	3167.83	0.895769	1.44542	1.27746
211	CHE	756	Western Europe	Europe	1978	6302042	4173.68	4524.38	2803.54	3178.6	0.922487	1.48872	1.31306
211	CHE	756	Western Europe	Europe	1979	6286910	4022.64	4530.76	2807.53	3189.32	0.887851	1.4328	1.26129
211	CHE	756	Western Europe	Europe	1980	6283833	4132.68	4536.24	2811.45	3199.11	0.911036	1.46995	1.29182
211	CHE	756	Western Europe	Europe	1981	6295921	4194.48	4539.99	2814.91	3206.52	0.923896	1.4901	1.30811
211	CHE	756	Western Europe	Europe	1982	6321409	4207.87	4542.7	2818.19	3212.64	0.926292	1.49311	1.30978
211	CHE	756	Western Europe	Europe	1983	6356743	4019.32	4544.41	2821.23	3217.4	0.884454	1.42467	1.24925
211	CHE	756	Western Europe	Europe	1984	6396144	4075.92	4545.51	2824.1	3221.15	0.896691	1.44326	1.26536
211	CHE	756	Western Europe	Europe	1985	6435424	4058.5	4546.74	2826.9	3224.78	0.892618	1.43567	1.25854
211	CHE	756	Western Europe	Europe	1986	6473047	4040.22	4546.06	2828.59	3225.35	0.888731	1.42835	1.25265
211	CHE	756	Western Europe	Europe	1987	6510593	3985.28	4546.37	2830.85	3226.95	0.876586	1.40781	1.235
211	CHE	756	Western Europe	Europe	1988	6550730	4014.4	4547.08	2833.24	3228.76	0.882853	1.4169	1.24333
211	CHE	756	Western Europe	Europe	1989	6597360	3945.34	4547.34	2835.16	3229.66	0.867616	1.39158	1.2216
211	CHE	756	Western Europe	Europe	1990	6652873	3950.16	4547.03	2836.28	3229.5	0.868735	1.39273	1.22315
211	CHE	756	Western Europe	Europe	1991	6718818	3936.5	4546.51	2836.88	3228.64	0.865829	1.38762	1.21924
211	CHE	756	Western Europe	Europe	1992	6792906	3983.85	4544.88	2836.55	3226.09	0.876558	1.40447	1.23489
211	CHE	756	Western Europe	Europe	1993	6868937	3853.88	4542.62	2835.6	3222.58	0.848383	1.35911	1.1959
211	CHE	756	Western Europe	Europe	1994	6938407	3852.78	4540.73	2834.65	3219.56	0.848494	1.35918	1.19668
211	CHE	756	Western Europe	Europe	1995	6995519	3854.21	4539.72	2834.15	3217.8	0.848997	1.35992	1.19778
211	CHE	756	Western Europe	Europe	1996	7038027	3818.38	4539.27	2833.74	3216.84	0.841189	1.34747	1.187
211	CHE	756	Western Europe	Europe	1998	7091775	3814.03	4541.54	2834.53	3219.5	0.83981	1.34556	1.18467
211	CHE	756	Western Europe	Europe	1999	7115031	3763.16	4543.67	2835.48	3222.3	0.828221	1.32717	1.16785
211	CHE	756	Western Europe	Europe	2000	7143764	3995.43	4545.44	2836.51	3224.77	0.878997	1.40857	1.23898
211	CHE	756	Western Europe	Europe	2001	7179174	3748.18	4548.8	2838.46	3229.57	0.823994	1.3205	1.16058
211	CHE	756	Western Europe	Europe	2002	7220378	3764.1	4552.1	2840.52	3234.46	0.826893	1.32514	1.16375
211	CHE	756	Western Europe	Europe	2003	7268363	3761.29	4555.35	2842.7	3239.45	0.825686	1.32314	1.16109
211	CHE	756	Western Europe	Europe	2004	7323728	3650.85	4558.46	2845	3244.45	0.800894	1.28325	1.12526
211	CHE	756	Western Europe	Europe	2005	7386818	3620.69	4561.47	2847.33	3249.47	0.793756	1.27161	1.11424
211	CHE	756	Western Europe	Europe	2006	7457961	3611.1	4563.92	2849.59	3253.88	0.791228	1.26724	1.10978
211	CHE	756	Western Europe	Europe	2007	7536986	3648.57	4565.74	2851.78	3257.6	0.79912	1.2794	1.12002
211	CHE	756	Western Europe	Europe	2008	7622826	3728.37	4566.99	2853.87	3260.62	0.816372	1.30643	1.14346
211	CHE	756	Western Europe	Europe	2009	7713902	3828.09	4567.81	2855.85	3263.01	0.838059	1.34044	1.17318
211	CHE	756	Western Europe	Europe	2010	7808674	3843.74	4568.77	2857.77	3265.43	0.841307	1.34501	1.1771
211	CHE	756	Western Europe	Europe	2011	7906988	3913.34	4568.05	2858.74	3265.31	0.856677	1.3689	1.19846
211	CHE	756	Western Europe	Europe	2012	8008006	3805.55	4567.44	2859.89	3265.19	0.833192	1.33067	1.16549
211	CHE	756	Western Europe	Europe	2013	8108876	3805.19	4566.8	2861.01	3264.82	0.833228	1.33001	1.16551
211	CHE	756	Western Europe	Europe	2014	8206003	3152.63	4566.05	2861.96	3264.08	0.69045	1.10156	0.965855
211	CHE	756	Western Europe	Europe	2015	8296775	3088.54	4565.55	2862.74	3263.49	0.676487	1.07888	0.94639
211	CHE	756	Western Europe	Europe	2016	8379915	3062	4564.94	2862.88	3262.56	0.670766	1.06955	0.938527
33	CAN	124	Northern America	Americas	1997	29742378	4242.21	4522.1	2818.6	3183.61	0.938106	1.50508	1.33252
33	CAN	124	Northern America	Americas	2017	36732091	3986.46	4557.77	2854.84	3248.01	0.874652	1.39638	1.22735
251	ZMB	894	Eastern Africa	Africa	1961	3164330	2674.87	4246.68	2600.86	2728.87	0.629875	1.02846	0.980212
40	CHL	152	South America	Americas	1962	8476895	3993.24	4326.18	2658.46	2851.92	0.923041	1.50209	1.40019
40	CHL	152	South America	Americas	1963	8650390	4146.98	4326.99	2657.85	2852.34	0.958398	1.56027	1.45388
40	CHL	152	South America	Americas	1964	8821855	4036.49	4328.66	2657.74	2854.29	0.932504	1.51877	1.41419
40	CHL	152	South America	Americas	1965	8989607	3982.02	4331.06	2658.63	2857.63	0.919409	1.49777	1.39347
40	CHL	152	South America	Americas	1966	9152848	4157.12	4332.71	2658.67	2859.93	0.959475	1.56361	1.45357
40	CHL	152	South America	Americas	1967	9312091	3980.43	4336.12	2659.67	2864.86	0.917969	1.49659	1.3894
40	CHL	152	South America	Americas	1968	9468851	3937.52	4340.78	2661.41	2871.64	0.9071	1.47949	1.37118
40	CHL	152	South America	Americas	1969	9625304	3820.21	4345.85	2663.55	2879.09	0.879048	1.43425	1.32688
40	CHL	152	South America	Americas	1970	9783134	3877.45	4350.21	2666.02	2885.79	0.891324	1.45439	1.34363
40	CHL	152	South America	Americas	1971	9942716	4027.72	4355.9	2669.08	2894.41	0.924658	1.50903	1.39155
40	CHL	152	South America	Americas	1972	10103675	3986.84	4361.44	2672.29	2902.96	0.91411	1.49192	1.37337
40	CHL	152	South America	Americas	1973	10265827	3720.78	4366.85	2675.63	2911.49	0.852051	1.39062	1.27796
40	CHL	152	South America	Americas	1974	10428803	4060.94	4372.2	2679.08	2920.16	0.928809	1.51579	1.39066
40	CHL	152	South America	Americas	1975	10592310	3706.92	4377.15	2682.61	2928.5	0.84688	1.38183	1.26581
40	CHL	152	South America	Americas	1976	10756876	3742.6	4382.22	2686.3	2937.17	0.854044	1.39322	1.27422
40	CHL	152	South America	Americas	1977	10922777	3827.45	4386.91	2689.9	2945.46	0.872472	1.4229	1.29944
40	CHL	152	South America	Americas	1978	11089165	3950.65	4391.33	2693.45	2953.47	0.899648	1.46677	1.33763
40	CHL	152	South America	Americas	1979	11254877	3962.77	4395.63	2697.03	2961.31	0.901525	1.46931	1.33818
40	CHL	152	South America	Americas	1980	11419350	4004.56	4399.8	2700.38	2968.95	0.910168	1.48296	1.34881
40	CHL	152	South America	Americas	1981	11582020	4207.1	4403.24	2703.75	2975.52	0.955456	1.55603	1.4139
40	CHL	152	South America	Americas	1982	11743909	3980.02	4407.07	2707.35	2982.5	0.903099	1.47008	1.33446
40	CHL	152	South America	Americas	1983	11907955	3712.46	4410.92	2710.98	2989.36	0.841652	1.36942	1.24189
40	CHL	152	South America	Americas	1984	12078137	3985.08	4414.19	2714.28	2995.33	0.902788	1.46819	1.33043
40	CHL	152	South America	Americas	1985	12257238	3652.27	4417.51	2717.19	3001.17	0.826771	1.34414	1.21695
40	CHL	152	South America	Americas	1986	12445833	3447.05	4420.17	2720.19	3006.2	0.779847	1.26721	1.14665
40	CHL	152	South America	Americas	1987	12642917	3450.22	4421.58	2722.5	3009.45	0.780312	1.2673	1.14646
40	CHL	152	South America	Americas	1988	12847712	3559.15	4422.24	2724.34	3011.59	0.80483	1.30642	1.18182
40	CHL	152	South America	Americas	1989	13058758	3596.53	4422.84	2726.1	3013.6	0.813172	1.31929	1.19343
40	CHL	152	South America	Americas	1990	13274617	3541.75	4424.08	2728.14	3016.34	0.800564	1.29823	1.17419
40	CHL	152	South America	Americas	1991	13495255	3589.98	4424.17	2729.54	3017.45	0.811448	1.31524	1.18974
40	CHL	152	South America	Americas	1992	13719818	3719.88	4425.27	2731.36	3019.78	0.840599	1.36191	1.23184
40	CHL	152	South America	Americas	1993	13944934	3804.32	4427.2	2733.53	3023.07	0.859306	1.39172	1.25843
40	CHL	152	South America	Americas	1994	14166346	3860.33	4429.83	2735.94	3027.15	0.871441	1.41097	1.27523
40	CHL	152	South America	Americas	1995	14380864	3866.46	4432.01	2738.45	3030.68	0.872394	1.41192	1.27577
40	CHL	152	South America	Americas	1996	14587367	3856.62	4436.02	2741.32	3036.47	0.869387	1.40684	1.2701
40	CHL	152	South America	Americas	1998	14977736	3710.62	4447.28	2748.58	3052.43	0.834359	1.35001	1.21563
40	CHL	152	South America	Americas	1999	15162801	3723.61	4453.62	2752.54	3061.57	0.836086	1.35279	1.21624
40	CHL	152	South America	Americas	2000	15342350	3800.45	4459.04	2756.31	3069.82	0.852303	1.37882	1.238
40	CHL	152	South America	Americas	2001	15516112	3909.02	4466.79	2761.05	3081.38	0.875128	1.41577	1.26859
40	CHL	152	South America	Americas	2002	15684413	4040.23	4473.47	2765.3	3091.85	0.903153	1.46105	1.30674
40	CHL	152	South America	Americas	2003	15849649	3978.93	4479.44	2769.31	3101.71	0.888265	1.4368	1.28282
40	CHL	152	South America	Americas	2004	16014972	4021.68	4485.04	2773.34	3111.37	0.896687	1.45012	1.29258
40	CHL	152	South America	Americas	2005	16182713	3980.76	4490.38	2777.51	3120.84	0.886509	1.43321	1.27554
40	CHL	152	South America	Americas	2006	16354507	4075.84	4494.66	2781.34	3129	0.906819	1.46542	1.3026
40	CHL	152	South America	Americas	2007	16530201	3726.71	4498.4	2785.13	3136.55	0.828452	1.33807	1.18815
40	CHL	152	South America	Americas	2008	16708255	3799.16	4501.67	2788.86	3143.48	0.843945	1.36226	1.20858
40	CHL	152	South America	Americas	2009	16886184	3654.03	4504.51	2792.47	3149.72	0.811193	1.30853	1.16011
40	CHL	152	South America	Americas	2010	17062531	3751.42	4507.1	2795.9	3155.37	0.832336	1.34176	1.1889
40	CHL	152	South America	Americas	2011	17233584	3831.72	4508.32	2798.67	3158.94	0.84992	1.36912	1.21298
40	CHL	152	South America	Americas	2012	17400359	3819.95	4509.9	2801.63	3162.67	0.847014	1.36347	1.20782
40	CHL	152	South America	Americas	2013	17571511	3861.97	4511.65	2804.64	3166.36	0.856	1.37699	1.21969
40	CHL	152	South America	Americas	2014	17758969	3510.02	4513.54	2807.59	3169.98	0.777664	1.25019	1.10727
40	CHL	152	South America	Americas	2015	17969356	3419.69	4514.97	2810.08	3172.88	0.75741	1.21694	1.07779
40	CHL	152	South America	Americas	2016	18209072	3481.3	4517.56	2813.03	3177.25	0.770615	1.23756	1.0957
126	LTU	440	Northern Europe	Europe	1997	3579911	4810.39	4521.19	2792.3	3174.48	1.06397	1.72274	1.51533
146	MDA	498	Eastern Europe	Europe	2017	4059687	2701.25	4556.93	2842.75	3247.29	0.592779	0.950224	0.831847
137	MUS	480	Eastern Africa	Africa	1961	679050	1836.89	4247.48	2596.12	2724.65	0.432466	0.707551	0.674174
230	UKR	804	Eastern Europe	Europe	2017	44487708	4474.97	4556.7	2833.5	3247.83	0.982063	1.57931	1.37783
351	CHN	156	Eastern Asia	Asia	1962	682102654	2725.89	4331.59	2669.85	2852.72	0.629303	1.02099	0.955541
351	CHN	156	Eastern Asia	Asia	1963	694339084	2551.29	4326.42	2664.22	2845.09	0.589701	0.957613	0.896735
351	CHN	156	Eastern Asia	Asia	1964	708254602	2470.03	4320.98	2659.09	2838.52	0.571637	0.928901	0.870184
351	CHN	156	Eastern Asia	Asia	1965	724218970	2698.75	4319.98	2656.22	2838.58	0.624714	1.01601	0.950742
351	CHN	156	Eastern Asia	Asia	1966	742414887	2778.71	4309.89	2650.73	2827.03	0.644729	1.04828	0.982909
351	CHN	156	Eastern Asia	Asia	1967	762581176	2697.36	4304.68	2648.26	2822.24	0.62661	1.01854	0.955752
351	CHN	156	Eastern Asia	Asia	1968	784074715	2587.11	4302.89	2647.99	2821.75	0.601248	0.97701	0.916846
351	CHN	156	Eastern Asia	Asia	1969	805985941	2620.35	4302.54	2648.66	2822.38	0.609025	0.989312	0.928419
351	CHN	156	Eastern Asia	Asia	1970	827601385	2660.33	4301.08	2649.16	2820.91	0.618526	1.00422	0.943074
351	CHN	156	Eastern Asia	Asia	1971	848759709	2603.51	4300.88	2649.93	2820.11	0.605344	0.982482	0.923195
351	CHN	156	Eastern Asia	Asia	1972	869485962	2521.55	4304.65	2652.74	2823.73	0.585773	0.950546	0.892985
351	CHN	156	Eastern Asia	Asia	1973	889485368	2728.11	4311.18	2656.81	2830.56	0.6328	1.02684	0.963805
351	CHN	156	Eastern Asia	Asia	1974	908464206	2670.73	4319.9	2661.67	2840.48	0.618238	1.0034	0.940237
351	CHN	156	Eastern Asia	Asia	1975	926240889	2640.69	4326.44	2666.33	2848.46	0.61036	0.990383	0.927059
351	CHN	156	Eastern Asia	Asia	1976	942685412	2519.71	4340.91	2673.21	2867.14	0.580455	0.942577	0.878823
351	CHN	156	Eastern Asia	Asia	1977	957891271	2606.09	4356.14	2680.26	2887.58	0.598256	0.972325	0.902515
351	CHN	156	Eastern Asia	Asia	1978	972205441	2795.68	4371.76	2687.53	2909.45	0.639487	1.04024	0.960898
351	CHN	156	Eastern Asia	Asia	1979	986132214	2682.69	4386.82	2694.92	2931.57	0.611534	0.995461	0.915105
351	CHN	156	Eastern Asia	Asia	1980	1000089228	2697.47	4400.59	2702.39	2952.87	0.612981	0.998183	0.91351
351	CHN	156	Eastern Asia	Asia	1981	1014022211	2702.46	4415.19	2710.83	2975.98	0.612082	0.996913	0.908091
351	CHN	156	Eastern Asia	Asia	1982	1027948989	2796.01	4425.56	2717.74	2994.47	0.631787	1.0288	0.933724
351	CHN	156	Eastern Asia	Asia	1983	1042431401	2890.25	4432.73	2723.65	3009.44	0.652025	1.06117	0.960395
351	CHN	156	Eastern Asia	Asia	1984	1058171973	2926.6	4437.41	2728.96	3021.37	0.659529	1.07242	0.968632
351	CHN	156	Eastern Asia	Asia	1985	1075589363	2856.64	4442.93	2734.34	3034.01	0.642962	1.04473	0.941538
351	CHN	156	Eastern Asia	Asia	1986	1095014106	2908.83	4439.78	2736.73	3034.79	0.655173	1.06288	0.958492
351	CHN	156	Eastern Asia	Asia	1987	1116095475	2964.49	4434.84	2738.58	3032.65	0.668456	1.08249	0.977526
351	CHN	156	Eastern Asia	Asia	1988	1137724234	2950.23	4429.36	2740.27	3029.01	0.666062	1.07662	0.97399
351	CHN	156	Eastern Asia	Asia	1989	1158357393	2919.95	4425.82	2742.7	3027.03	0.659755	1.06463	0.964626
351	CHN	156	Eastern Asia	Asia	1990	1176883681	3035.96	4422.53	2745.81	3024.79	0.686477	1.10567	1.00369
351	CHN	156	Eastern Asia	Asia	1991	1192897277	2993.02	4419.62	2747.3	3021.57	0.677214	1.08944	0.990553
351	CHN	156	Eastern Asia	Asia	1992	1206711243	3091.36	4426.22	2753.25	3030.03	0.698419	1.1228	1.02024
351	CHN	156	Eastern Asia	Asia	1993	1218817059	3356.81	4438.39	2761.55	3045.11	0.756311	1.21555	1.10236
351	CHN	156	Eastern Asia	Asia	1994	1230020026	3451.18	4450.71	2769.22	3059.96	0.775421	1.24626	1.12785
351	CHN	156	Eastern Asia	Asia	1995	1240920539	3595.52	4458.99	2774.39	3069.68	0.806354	1.29597	1.1713
351	CHN	156	Eastern Asia	Asia	1996	1251636178	3692.5	4477.21	2783.82	3093.28	0.824731	1.32641	1.19371
351	CHN	156	Eastern Asia	Asia	1998	1271982349	3951.38	4490.66	2789.49	3112.24	0.87991	1.41653	1.26962
351	CHN	156	Eastern Asia	Asia	1999	1281514833	4059.73	4494.98	2791.38	3120.37	0.90317	1.45438	1.30104
351	CHN	156	Eastern Asia	Asia	2000	1290550767	4396.71	4501.17	2795.3	3132.1	0.976792	1.5729	1.40376
351	CHN	156	Eastern Asia	Asia	2001	1299129747	4454.13	4502.72	2797.16	3137.94	0.989209	1.59238	1.41945
351	CHN	156	Eastern Asia	Asia	2002	1307352256	4581.81	4508.14	2801.6	3149.71	1.01634	1.63543	1.45468
351	CHN	156	Eastern Asia	Asia	2003	1315303522	4600.59	4515.8	2807.78	3164.7	1.01878	1.63851	1.45372
351	CHN	156	Eastern Asia	Asia	2004	1323084639	4703.8	4522.54	2813.91	3177.94	1.04008	1.67163	1.48014
351	CHN	156	Eastern Asia	Asia	2005	1330776380	4801.77	4527	2819.04	3187.32	1.0607	1.70334	1.50652
351	CHN	156	Eastern Asia	Asia	2006	1338408644	4712.35	4530.93	2824.2	3195.41	1.04004	1.66856	1.47473
351	CHN	156	Eastern Asia	Asia	2007	1345993891	4815.45	4533.22	2828.82	3200.48	1.06226	1.70228	1.5046
351	CHN	156	Eastern Asia	Asia	2008	1353569480	5001.89	4534.06	2832.73	3203.02	1.10318	1.76575	1.56162
351	CHN	156	Eastern Asia	Asia	2009	1361169410	5036.66	4534.53	2836.13	3204.83	1.11073	1.77589	1.57159
351	CHN	156	Eastern Asia	Asia	2010	1368810604	5193.74	4535.31	2839.09	3207.01	1.14518	1.82937	1.6195
351	CHN	156	Eastern Asia	Asia	2011	1376497633	5267.4	4535.33	2841.15	3207.97	1.16142	1.85397	1.64197
351	CHN	156	Eastern Asia	Asia	2012	1384206408	5388.7	4535.5	2842.75	3209.01	1.18812	1.8956	1.67924
351	CHN	156	Eastern Asia	Asia	2013	1391883335	5446.37	4535.86	2844.01	3210.14	1.20074	1.91503	1.69661
351	CHN	156	Eastern Asia	Asia	2014	1399453966	5314.57	4536.26	2845.07	3211.17	1.17157	1.86799	1.65503
351	CHN	156	Eastern Asia	Asia	2015	1406847868	5455.79	4536.44	2846.03	3211.74	1.20266	1.91698	1.6987
351	CHN	156	Eastern Asia	Asia	2016	1414049353	5490.92	4536.94	2846.94	3212.6	1.21027	1.92871	1.70918
48	CRI	188	Central America	Americas	1961	1381187	2464.75	4248.75	2610.87	2734.23	0.580111	0.944033	0.901441
173	POL	616	Eastern Europe	Europe	1997	38544838	4782.98	4518.88	2794.92	3169.19	1.05844	1.71131	1.50921
199	SVK	703	Eastern Europe	Europe	1997	5391202	3568.96	4518.87	2795.94	3170.03	0.789789	1.27648	1.12584
63	EST	233	Northern Europe	Europe	2017	1319389	3729.44	4556.15	2836.37	3243.5	0.818552	1.31487	1.14982
107	CIV	384	Western Africa	Africa	1962	3770756	7319.35	4260.11	2636.67	2760.31	1.71811	2.77598	2.65164
107	CIV	384	Western Africa	Africa	1963	3918630	7241.79	4258.04	2636.25	2755.85	1.70073	2.747	2.62778
107	CIV	384	Western Africa	Africa	1964	4071411	7249.36	4256.64	2636.11	2752.91	1.70307	2.75002	2.63334
107	CIV	384	Western Africa	Africa	1965	4226843	7155.46	4260.66	2637.54	2757.52	1.67943	2.71293	2.59489
107	CIV	384	Western Africa	Africa	1966	4383723	7012.83	4256.24	2634.45	2750.12	1.64766	2.66198	2.55001
107	CIV	384	Western Africa	Africa	1967	4544168	6892.89	4253.97	2632.37	2746.1	1.62035	2.61852	2.51007
107	CIV	384	Western Africa	Africa	1968	4713134	6868.16	4252.92	2631.03	2744.13	1.61493	2.61045	2.50286
107	CIV	384	Western Africa	Africa	1969	4897470	6982.81	4251.86	2630.05	2742.45	1.6423	2.65501	2.5462
107	CIV	384	Western Africa	Africa	1970	5102070	6886.21	4255.98	2631.11	2747.48	1.61801	2.61723	2.50637
107	CIV	384	Western Africa	Africa	1971	5328735	6665.02	4254.31	2630.17	2744.99	1.56665	2.53407	2.42807
107	CIV	384	Western Africa	Africa	1972	5576026	6384.97	4253.1	2630.08	2743.45	1.50125	2.42767	2.32735
107	CIV	384	Western Africa	Africa	1973	5841513	6650.27	4251.96	2630.49	2742.28	1.56405	2.52815	2.42509
107	CIV	384	Western Africa	Africa	1974	6121295	6887.75	4250.65	2631.07	2741.08	1.6204	2.61786	2.51279
107	CIV	384	Western Africa	Africa	1975	6412409	7550.69	4255.36	2633.37	2747.51	1.77439	2.86731	2.74819
107	CIV	384	Western Africa	Africa	1976	6713949	7175.85	4251.15	2631.35	2741.44	1.68798	2.72706	2.61755
107	CIV	384	Western Africa	Africa	1977	7026497	6624.71	4247.76	2629.86	2736.59	1.55958	2.51904	2.42079
107	CIV	384	Western Africa	Africa	1978	7350269	6651.65	4245.08	2628.87	2732.79	1.56691	2.53023	2.43401
107	CIV	384	Western Africa	Africa	1979	7685927	6678.89	4243.25	2628.42	2730.21	1.574	2.54102	2.44629
107	CIV	384	Western Africa	Africa	1980	8033652	6764.78	4246.68	2629.54	2734.35	1.59296	2.57261	2.474
107	CIV	384	Western Africa	Africa	1981	8393689	6790.86	4244.16	2627.81	2730.03	1.60005	2.58423	2.48747
107	CIV	384	Western Africa	Africa	1982	8764991	6779.18	4244.02	2627.4	2728.98	1.59735	2.58018	2.48415
107	CIV	384	Western Africa	Africa	1983	9144940	6206.01	4245.39	2627.89	2730.08	1.46182	2.36159	2.2732
107	CIV	384	Western Africa	Africa	1984	9530103	6604.57	4247.42	2628.8	2732.29	1.55496	2.51239	2.41723
107	CIV	384	Western Africa	Africa	1985	9918204	6134.16	4253.43	2630.66	2739.77	1.44217	2.33179	2.23894
107	CIV	384	Western Africa	Africa	1986	10307268	6144.31	4254.47	2630.07	2740.12	1.4442	2.33618	2.24235
107	CIV	384	Western Africa	Africa	1987	10698188	6091.81	4255.83	2629.7	2741.26	1.43141	2.31654	2.22227
107	CIV	384	Western Africa	Africa	1988	11094740	6067.44	4257.52	2629.66	2743.23	1.42511	2.30731	2.21179
107	CIV	384	Western Africa	Africa	1989	11502453	5944.48	4259.6	2630.08	2746.14	1.39555	2.26019	2.16466
107	CIV	384	Western Africa	Africa	1990	11924873	5928.27	4265.55	2631.81	2754.3	1.3898	2.25254	2.15237
107	CIV	384	Western Africa	Africa	1991	12362404	5940.87	4266.66	2631.67	2755.92	1.3924	2.25745	2.15568
107	CIV	384	Western Africa	Africa	1992	12812428	6081.38	4268.42	2632.18	2758.79	1.42474	2.31039	2.20436
107	CIV	384	Western Africa	Africa	1993	13271638	5835.18	4270.62	2633.2	2762.52	1.36635	2.216	2.11227
107	CIV	384	Western Africa	Africa	1994	13735438	5881.3	4272.92	2634.53	2766.59	1.37641	2.23239	2.12583
107	CIV	384	Western Africa	Africa	1995	14199759	5854.79	4278.62	2636.89	2775.04	1.36838	2.22034	2.1098
107	CIV	384	Western Africa	Africa	1996	14665125	5860.24	4277.81	2636.07	2774.11	1.36992	2.2231	2.11248
107	CIV	384	Western Africa	Africa	1998	15589407	6342.19	4277.69	2635.5	2774.49	1.48262	2.40645	2.2859
107	CIV	384	Western Africa	Africa	1999	16032573	6317.63	4278.39	2635.72	2775.83	1.47664	2.39693	2.27594
107	CIV	384	Western Africa	Africa	2000	16454660	6238.67	4281.85	2636.95	2780.8	1.457	2.36587	2.24348
107	CIV	384	Western Africa	Africa	2001	16853027	6090.86	4279.01	2634.76	2776.44	1.42343	2.31173	2.19377
107	CIV	384	Western Africa	Africa	2002	17231539	6230.89	4277.46	2633.05	2773.71	1.45668	2.36641	2.24641
107	CIV	384	Western Africa	Africa	2003	17599613	6185.38	4276.95	2631.75	2772.35	1.44621	2.35029	2.23109
107	CIV	384	Western Africa	Africa	2004	17970493	6277	4277.2	2630.79	2772.09	1.46755	2.38598	2.26436
107	CIV	384	Western Africa	Africa	2005	18354513	6466.61	4279.21	2630.56	2774.24	1.51117	2.45827	2.33095
107	CIV	384	Western Africa	Africa	2006	18754914	6642.1	4279.91	2630.17	2774.93	1.55192	2.52535	2.39361
107	CIV	384	Western Africa	Africa	2007	19171250	6481.3	4281.72	2630.36	2777.16	1.51371	2.46404	2.33379
107	CIV	384	Western Africa	Africa	2008	19605568	6487.27	4284.2	2630.93	2780.41	1.51423	2.46577	2.3332
107	CIV	384	Western Africa	Africa	2009	20059147	6309.51	4286.74	2631.62	2783.96	1.47187	2.39757	2.26638
107	CIV	384	Western Africa	Africa	2010	20532944	6333.16	4290.86	2632.78	2789.7	1.47596	2.40551	2.27019
107	CIV	384	Western Africa	Africa	2011	21028652	6322.39	4293.07	2633.73	2793.23	1.4727	2.40054	2.26347
107	CIV	384	Western Africa	Africa	2012	21547188	6320.2	4294.76	2634.56	2796.25	1.47161	2.39896	2.26024
107	CIV	384	Western Africa	Africa	2013	22087506	6274.65	4296.13	2635.37	2799.02	1.46053	2.38094	2.24173
107	CIV	384	Western Africa	Africa	2014	22647672	5849.82	4297.48	2636.31	2801.89	1.36122	2.21894	2.08781
107	CIV	384	Western Africa	Africa	2015	23226148	5959.96	4300.98	2637.9	2807.54	1.38572	2.25935	2.12284
107	CIV	384	Western Africa	Africa	2016	23822726	6050.55	4301.09	2638.54	2808.75	1.40675	2.29315	2.15418
115	KHM	116	South-Eastern Asia	Asia	1961	5872968	1464.23	4250.76	2606.02	2732.01	0.344462	0.561862	0.535952
67	FIN	246	Northern Europe	Europe	2017	5511372	3671.35	4555.65	2850.63	3243.08	0.805889	1.28791	1.13206
32	CMR	120	Central Africa	Africa	1962	5398730	4150.39	4309.96	2647	2831.69	0.962975	1.56796	1.46569
32	CMR	120	Central Africa	Africa	1963	5518104	4298.13	4306.79	2645.1	2826.94	0.99799	1.62494	1.52042
32	CMR	120	Central Africa	Africa	1964	5643039	4358.17	4303.86	2643.38	2822.7	1.01262	1.64871	1.54397
32	CMR	120	Central Africa	Africa	1965	5773538	3952.46	4304.68	2642.94	2823.4	0.918178	1.49548	1.3999
32	CMR	120	Central Africa	Africa	1966	5909874	4074.13	4298.9	2639.76	2814.98	0.947715	1.54337	1.4473
32	CMR	120	Central Africa	Africa	1967	6052419	4178.98	4294.82	2637.43	2808.83	0.973029	1.58449	1.4878
32	CMR	120	Central Africa	Africa	1968	6201410	4266.73	4291.83	2635.66	2804.13	0.99415	1.61885	1.52159
32	CMR	120	Central Africa	Africa	1969	6357096	4138.62	4289.18	2634.05	2799.91	0.964899	1.5712	1.47813
32	CMR	120	Central Africa	Africa	1970	6519754	4280.84	4290.1	2633.52	2800.28	0.997841	1.62552	1.52872
32	CMR	120	Central Africa	Africa	1971	6689659	4415.39	4285.34	2630.7	2792.82	1.03035	1.67841	1.58098
32	CMR	120	Central Africa	Africa	1972	6867170	4649.53	4281.58	2628.35	2786.66	1.08594	1.76899	1.66849
32	CMR	120	Central Africa	Africa	1973	7052847	4719.27	4278.47	2626.3	2781.43	1.10303	1.79692	1.6967
32	CMR	120	Central Africa	Africa	1974	7247284	4924.61	4275.71	2624.42	2776.81	1.15176	1.87645	1.77348
32	CMR	120	Central Africa	Africa	1975	7451057	4714.88	4277.09	2623.83	2777.63	1.10236	1.79695	1.69745
32	CMR	120	Central Africa	Africa	1976	7664398	4486.14	4272.7	2621.05	2770.72	1.04995	1.71158	1.61912
32	CMR	120	Central Africa	Africa	1977	7887571	4424.96	4269.25	2618.71	2765.16	1.03647	1.68975	1.60026
32	CMR	120	Central Africa	Africa	1978	8121081	4170.49	4266.4	2616.66	2760.51	0.97752	1.59382	1.51077
32	CMR	120	Central Africa	Africa	1979	8365560	4128.08	4263.69	2614.75	2756.2	0.968195	1.57877	1.49774
32	CMR	120	Central Africa	Africa	1980	8621409	4079.81	4265.48	2614.26	2757.7	0.956473	1.5606	1.47943
32	CMR	120	Central Africa	Africa	1981	8888534	4077.94	4260.91	2611.46	2750.75	0.957057	1.56155	1.48248
32	CMR	120	Central Africa	Africa	1982	9166813	4119.53	4256.88	2608.96	2744.57	0.967734	1.57899	1.50097
32	CMR	120	Central Africa	Africa	1983	9456496	4090.37	4253.38	2606.75	2739.18	0.961676	1.56914	1.49328
32	CMR	120	Central Africa	Africa	1984	9757849	3657.38	4250.47	2604.89	2734.68	0.860466	1.40405	1.33741
32	CMR	120	Central Africa	Africa	1985	10070806	3751.22	4251.97	2604.48	2735.88	0.882233	1.44029	1.37112
32	CMR	120	Central Africa	Africa	1986	10395481	3875.66	4248.13	2602.17	2729.97	0.912322	1.48939	1.41967
32	CMR	120	Central Africa	Africa	1987	10731058	3410.14	4245.98	2600.7	2726.31	0.803144	1.31124	1.25082
32	CMR	120	Central Africa	Africa	1988	11075423	3291.3	4245.12	2599.87	2724.4	0.775313	1.26595	1.20808
32	CMR	120	Central Africa	Africa	1989	11425807	3360.49	4245.14	2599.49	2723.74	0.791609	1.29275	1.23378
32	CMR	120	Central Africa	Africa	1990	11780086	3394.86	4248.58	2600.26	2727.65	0.799058	1.30559	1.24461
32	CMR	120	Central Africa	Africa	1991	12137912	3478.9	4248.4	2599.69	2726.65	0.818872	1.3382	1.27589
32	CMR	120	Central Africa	Africa	1992	12499499	3629.23	4249.39	2599.71	2727.34	0.854059	1.39601	1.33069
32	CMR	120	Central Africa	Africa	1993	12864091	3538.59	4251.32	2600.24	2729.48	0.832351	1.36087	1.29643
32	CMR	120	Central Africa	Africa	1994	13230978	3635.12	4253.95	2601.21	2732.88	0.854527	1.39747	1.33014
32	CMR	120	Central Africa	Africa	1995	13599984	3658.22	4259.42	2603.24	2740.22	0.858854	1.40526	1.33501
32	CMR	120	Central Africa	Africa	1996	13970812	3634.35	4261.48	2604.03	2743.03	0.852839	1.39566	1.32494
32	CMR	120	Central Africa	Africa	1998	14723772	3824.69	4267.7	2606.99	2752.29	0.896194	1.46709	1.38964
32	CMR	120	Central Africa	Africa	1999	15112598	3942.09	4270.96	2608.82	2757.54	0.922997	1.51106	1.42957
32	CMR	120	Central Africa	Africa	2000	15513944	3896.15	4276.47	2611.3	2765.82	0.911068	1.49204	1.40868
32	CMR	120	Central Africa	Africa	2001	15928910	3891.74	4277.08	2612.18	2767.5	0.909905	1.48984	1.40623
32	CMR	120	Central Africa	Africa	2002	16357605	3902.4	4277.42	2613.09	2768.94	0.912327	1.49341	1.40935
32	CMR	120	Central Africa	Africa	2003	16800869	3899.84	4277.56	2614.02	2770.21	0.911697	1.49189	1.40778
32	CMR	120	Central Africa	Africa	2004	17259322	3938.02	4277.69	2615.05	2771.51	0.920596	1.50591	1.4209
32	CMR	120	Central Africa	Africa	2005	17733408	4099.78	4280.6	2616.5	2776.3	0.957758	1.5669	1.47671
32	CMR	120	Central Africa	Africa	2006	18223677	4309.79	4278.72	2616.71	2774.58	1.00726	1.64703	1.55332
32	CMR	120	Central Africa	Africa	2007	18730283	4398.18	4278.03	2617.49	2774.26	1.02808	1.68031	1.58535
32	CMR	120	Central Africa	Africa	2008	19252674	4495.45	4278.12	2618.6	2774.83	1.0508	1.71674	1.62008
32	CMR	120	Central Africa	Africa	2009	19789922	4657.14	4278.58	2619.81	2775.78	1.08848	1.77766	1.67778
32	CMR	120	Central Africa	Africa	2010	20341236	4671.52	4281.18	2621.27	2779.38	1.09118	1.78216	1.68078
32	CMR	120	Central Africa	Africa	2011	20906392	4789.11	4281.28	2622.05	2779.59	1.11862	1.82647	1.72296
32	CMR	120	Central Africa	Africa	2012	21485267	4884.5	4282.19	2623.11	2780.77	1.14066	1.86211	1.75653
32	CMR	120	Central Africa	Africa	2013	22077300	4998.98	4283.71	2624.36	2782.76	1.16698	1.90484	1.79641
32	CMR	120	Central Africa	Africa	2014	22681853	4740.02	4285.73	2625.8	2785.53	1.106	1.80517	1.70166
32	CMR	120	Central Africa	Africa	2015	23298376	4788.13	4289.46	2627.56	2790.65	1.11625	1.82227	1.71578
32	CMR	120	Central Africa	Africa	2016	23926549	4918.29	4291.72	2629.08	2793.88	1.146	1.87072	1.76038
162	NOR	578	Northern Europe	Europe	1997	4420266	4170.26	4517.99	2821.51	3181.31	0.923033	1.47803	1.31086
83	KIR	296	Micronesia	Oceania	1961	42234	4548.68	4250.81	2602.6	2735.34	1.07007	1.74775	1.66293
46	COG	178	Central Africa	Africa	1962	1069236	3878.21	4287.72	2628.37	2795.18	0.904493	1.47552	1.38746
46	COG	178	Central Africa	Africa	1963	1096638	3821.92	4284.27	2625.82	2789.66	0.89208	1.45551	1.37003
46	COG	178	Central Africa	Africa	1964	1125354	3904.41	4281.08	2623.44	2784.61	0.912016	1.48828	1.40214
46	COG	178	Central Africa	Africa	1965	1155389	3821.16	4281.8	2622.25	2784.68	0.89242	1.45721	1.37221
46	COG	178	Central Africa	Africa	1966	1186782	3723.68	4277	2619.12	2777.34	0.870629	1.42173	1.34073
46	COG	178	Central Africa	Africa	1967	1219547	3647.12	4273.22	2616.53	2771.42	0.853484	1.39388	1.31598
46	COG	178	Central Africa	Africa	1968	1253761	3647.58	4270.14	2614.33	2766.49	0.854206	1.39522	1.31849
46	COG	178	Central Africa	Africa	1969	1289519	3537.32	4267.38	2612.34	2762.05	0.828923	1.35408	1.28069
46	COG	178	Central Africa	Africa	1970	1326894	3534.22	4268.48	2611.48	2762.57	0.827981	1.35334	1.27932
46	COG	178	Central Africa	Africa	1971	1365891	3555.26	4264.57	2608.95	2756.42	0.833672	1.36272	1.28981
46	COG	178	Central Africa	Africa	1972	1406510	3611.97	4261.51	2606.85	2751.41	0.847582	1.38557	1.31277
46	COG	178	Central Africa	Africa	1973	1448632	3543.84	4259.07	2605.09	2747.3	0.83207	1.36035	1.28994
46	COG	178	Central Africa	Africa	1974	1492055	3109.59	4257.05	2603.56	2743.86	0.730457	1.19436	1.13329
46	COG	178	Central Africa	Africa	1975	1536658	3225.81	4258.69	2603.17	2745.18	0.757466	1.23919	1.17508
46	COG	178	Central Africa	Africa	1976	1582361	3171.39	4255.69	2601.09	2740.29	0.745211	1.21925	1.15732
46	COG	178	Central Africa	Africa	1977	1629218	3147.6	4253.46	2599.38	2736.5	0.740011	1.21091	1.15023
46	COG	178	Central Africa	Africa	1978	1677326	3191.95	4251.99	2598.07	2733.82	0.750695	1.22858	1.16758
46	COG	178	Central Africa	Africa	1979	1726865	3159.84	4251.38	2597.24	2732.43	0.743251	1.21662	1.15642
46	COG	178	Central Africa	Africa	1980	1777932	3260.17	4253.63	2597.5	2734.86	0.766445	1.25512	1.19208
46	COG	178	Central Africa	Africa	1981	1830629	3209.61	4253.49	2597.12	2734.26	0.754583	1.23584	1.17385
46	COG	178	Central Africa	Africa	1982	1884873	3249.22	4255.02	2597.62	2735.95	0.763621	1.25085	1.1876
46	COG	178	Central Africa	Africa	1983	1940454	3147.54	4257.62	2598.72	2739.19	0.739272	1.21119	1.14908
46	COG	178	Central Africa	Africa	1984	1996994	3147.94	4260.59	2600.1	2743.09	0.73885	1.2107	1.14759
46	COG	178	Central Africa	Africa	1985	2054308	3171.66	4265.64	2602.34	2749.83	0.743537	1.21877	1.1534
46	COG	178	Central Africa	Africa	1986	2112359	3227.01	4268.53	2603.7	2753.8	0.756	1.23939	1.17184
46	COG	178	Central Africa	Africa	1987	2171319	3274.36	4271.08	2604.99	2757.55	0.766635	1.25695	1.18742
46	COG	178	Central Africa	Africa	1988	2231462	3226.05	4273.44	2606.31	2761.31	0.754906	1.23778	1.1683
46	COG	178	Central Africa	Africa	1989	2293161	3170.75	4275.86	2607.82	2765.39	0.741547	1.21586	1.14658
46	COG	178	Central Africa	Africa	1990	2356740	3183.4	4281.11	2610.25	2773.23	0.743592	1.21958	1.1479
46	COG	178	Central Africa	Africa	1991	2422312	3003.92	4282.98	2611.86	2776.85	0.701363	1.15011	1.08178
46	COG	178	Central Africa	Africa	1992	2489945	3010.51	4285.08	2613.76	2780.91	0.702556	1.15179	1.08256
46	COG	178	Central Africa	Africa	1993	2559880	3078.84	4287.23	2615.83	2785.1	0.718142	1.177	1.10547
46	COG	178	Central Africa	Africa	1994	2632345	3031.38	4289.08	2617.89	2788.91	0.706767	1.15795	1.08694
46	COG	178	Central Africa	Africa	1995	2707532	3053.55	4294.05	2620.62	2796.55	0.711112	1.1652	1.0919
46	COG	178	Central Africa	Africa	1996	2785815	3078.41	4294.89	2622.43	2798.85	0.71676	1.17388	1.09988
46	COG	178	Central Africa	Africa	1998	2951651	3075.9	4295.77	2625.92	2802.24	0.716029	1.17136	1.09766
46	COG	178	Central Africa	Africa	1999	3038432	3066.15	4295.99	2627.6	2803.55	0.713725	1.1669	1.09367
46	COG	178	Central Africa	Africa	2000	3127420	3167	4299.52	2629.89	2808.97	0.736592	1.20423	1.12746
46	COG	178	Central Africa	Africa	2001	3217930	3159.74	4298.31	2630.63	2808	0.73511	1.20113	1.12526
46	COG	178	Central Africa	Africa	2002	3310376	3120.12	4297.67	2631.59	2807.68	0.726003	1.18564	1.11128
46	COG	178	Central Africa	Africa	2003	3406915	3132.69	4297.28	2632.62	2807.6	0.728995	1.18995	1.11579
46	COG	178	Central Africa	Africa	2004	3510468	3251.44	4296.69	2633.49	2807.17	0.756731	1.23465	1.15826
46	COG	178	Central Africa	Africa	2005	3622775	2859.21	4298.81	2634.73	2810.06	0.665118	1.0852	1.01749
46	COG	178	Central Africa	Africa	2006	3745143	2942.1	4297.95	2635.5	2809.37	0.684536	1.11634	1.04725
46	COG	178	Central Africa	Africa	2007	3876123	2856.78	4296.86	2636.1	2808.29	0.664853	1.08372	1.01727
46	COG	178	Central Africa	Africa	2008	4011487	2907.99	4295.79	2636.62	2807.14	0.676939	1.10292	1.03592
46	COG	178	Central Africa	Africa	2009	4145400	3037.29	4295.2	2637.28	2806.6	0.707135	1.15167	1.0822
46	COG	178	Central Africa	Africa	2010	4273738	3015.47	4297.45	2638.78	2809.62	0.701689	1.14275	1.07327
46	COG	178	Central Africa	Africa	2011	4394842	3084.56	4294.65	2637.36	2805.11	0.718233	1.16956	1.09962
46	COG	178	Central Africa	Africa	2012	4510197	3083.47	4293.4	2636.54	2802.59	0.718188	1.16951	1.10022
46	COG	178	Central Africa	Africa	2013	4622757	3110.73	4293.38	2636.2	2801.72	0.724541	1.18001	1.11029
46	COG	178	Central Africa	Africa	2014	4736965	3018.65	4294.24	2636.23	2802.08	0.702952	1.14506	1.07729
46	COG	178	Central Africa	Africa	2015	4856093	3047.86	4296.64	2636.94	2804.55	0.709359	1.15583	1.08675
46	COG	178	Central Africa	Africa	2016	4980996	3041.97	4299.29	2637.99	2807.7	0.707553	1.15314	1.08344
134	MLT	470	Southern Europe	Europe	1997	383756	4700.23	4517.68	2807.8	3171.8	1.04041	1.67399	1.48188
256	LUX	442	Western Europe	Europe	2017	591914	3735.55	4555.09	2858.04	3244.36	0.820084	1.30703	1.1514
155	VUT	548	Melanesia	Oceania	1961	65700	6111.16	4251.01	2609.53	2731.9	1.43758	2.34186	2.23696
44	COL	170	South America	Americas	1962	17092919	3444.55	4237.72	2591.57	2711.12	0.812831	1.32913	1.27053
44	COL	170	South America	Americas	1963	17629978	3191.98	4236.48	2590.04	2708.42	0.753451	1.23241	1.17854
44	COL	170	South America	Americas	1964	18175187	3338.76	4236.61	2589.21	2707.76	0.788073	1.28949	1.23303
44	COL	170	South America	Americas	1965	18725242	3250.64	4238.9	2589.5	2710.19	0.766857	1.25531	1.19941
44	COL	170	South America	Americas	1966	19279734	3147.71	4240.35	2589.86	2711.85	0.742323	1.2154	1.16073
44	COL	170	South America	Americas	1967	19837508	3193.55	4244.24	2591.42	2716.79	0.752445	1.23236	1.17549
44	COL	170	South America	Americas	1968	20393704	3163.17	4249.89	2593.87	2724.2	0.744295	1.21948	1.16114
44	COL	170	South America	Americas	1969	20942453	3107.57	4256.65	2596.92	2733.26	0.730049	1.19663	1.13695
44	COL	170	South America	Americas	1970	21480064	3157.1	4263.26	2600.44	2742.47	0.740537	1.21407	1.15119
44	COL	170	South America	Americas	1971	22003983	3102.71	4271.83	2604.45	2754.13	0.72632	1.19131	1.12657
44	COL	170	South America	Americas	1972	22516429	3101.98	4281.21	2608.94	2767.23	0.724556	1.18898	1.12097
44	COL	170	South America	Americas	1973	23024512	3184.22	4291.03	2613.79	2781.38	0.742064	1.21824	1.14483
44	COL	170	South America	Americas	1974	23538390	3134.85	4300.43	2618.69	2795.53	0.728963	1.19711	1.12138
44	COL	170	South America	Americas	1975	24065502	3297.84	4309.93	2623.76	2810.28	0.765174	1.25691	1.17349
44	COL	170	South America	Americas	1976	24608102	3483.45	4317.85	2629.26	2823.74	0.806756	1.32488	1.23363
44	COL	170	South America	Americas	1977	25164544	3457.87	4323.08	2633.73	2834	0.799862	1.31292	1.22014
44	COL	170	South America	Americas	1978	25733669	3664.08	4326.57	2637.58	2842.11	0.846877	1.38918	1.28921
44	COL	170	South America	Americas	1979	26312996	3645.78	4329.69	2641.45	2849.7	0.842041	1.38022	1.27936
44	COL	170	South America	Americas	1980	26900508	3630.16	4333.94	2645.79	2858.48	0.837611	1.37205	1.26996
44	COL	170	South America	Americas	1981	27496608	3616.91	4334.91	2648.78	2862.5	0.834368	1.3655	1.26355
44	COL	170	South America	Americas	1982	28101824	3495.06	4338.1	2652.88	2869.08	0.805667	1.31746	1.21818
44	COL	170	South America	Americas	1983	28714183	3580.45	4342.56	2657.54	2876.95	0.824504	1.34728	1.24453
44	COL	170	South America	Americas	1984	29331230	3597.05	4347.02	2661.97	2884.48	0.827475	1.35127	1.24704
44	COL	170	South America	Americas	1985	29951194	3428.03	4351.31	2666	2891.49	0.787816	1.28583	1.18556
44	COL	170	South America	Americas	1986	30572479	3478.8	4355.66	2669.92	2898.37	0.798686	1.30296	1.20026
44	COL	170	South America	Americas	1987	31195417	3543.49	4359.48	2673.3	2904.33	0.812824	1.32551	1.22007
44	COL	170	South America	Americas	1988	31822527	3608	4362.87	2676.24	2909.66	0.826979	1.34816	1.24001
44	COL	170	South America	Americas	1989	32457497	3660.29	4366.09	2678.91	2914.87	0.838345	1.36633	1.25573
44	COL	170	South America	Americas	1990	33102569	3556.02	4370.02	2681.82	2921.13	0.81373	1.32597	1.21734
44	COL	170	South America	Americas	1991	33758328	3471.34	4372.9	2684.06	2926.03	0.793829	1.29331	1.18636
44	COL	170	South America	Americas	1992	34422568	3612.63	4375.2	2685.86	2930.28	0.825705	1.34505	1.23286
44	COL	170	South America	Americas	1993	35091272	3761.3	4377.39	2687.54	2934.49	0.859255	1.39953	1.28176
44	COL	170	South America	Americas	1994	35758978	3758.89	4380.04	2689.48	2939.33	0.858186	1.39763	1.27883
44	COL	170	South America	Americas	1995	36421438	3930.05	4383.02	2692.03	2944.64	0.896654	1.45988	1.33465
44	COL	170	South America	Americas	1996	37076387	3880.29	4385.43	2694.18	2949.12	0.884814	1.44025	1.31575
44	COL	170	South America	Americas	1998	38364307	3719.86	4394.97	2701	2964.09	0.846391	1.37722	1.25498
44	COL	170	South America	Americas	1999	38999468	3819.59	4400.44	2704.76	2972.37	0.868004	1.41218	1.28503
44	COL	170	South America	Americas	2000	39629965	3684.88	4405.04	2708.2	2979.59	0.836515	1.36064	1.23671
44	COL	170	South America	Americas	2001	40255956	3821.93	4411.33	2712.5	2989.15	0.866389	1.40901	1.2786
44	COL	170	South America	Americas	2002	40875363	3772.24	4416.57	2716.28	2997.4	0.854111	1.38875	1.25851
44	COL	170	South America	Americas	2003	41483872	3861.16	4421.32	2719.83	3005.13	0.873304	1.41963	1.28486
44	COL	170	South America	Americas	2004	42075953	3784.61	4426.46	2723.65	3013.59	0.854998	1.38954	1.25585
44	COL	170	South America	Americas	2005	42647731	3677	4431.28	2727.64	3021.92	0.829784	1.34805	1.21678
44	COL	170	South America	Americas	2006	43200901	3791.99	4436.71	2731.85	3031.1	0.854685	1.38807	1.25103
44	COL	170	South America	Americas	2007	43737512	3929	4443.3	2736.73	3041.95	0.884254	1.43566	1.29161
44	COL	170	South America	Americas	2008	44254972	3894.93	4450.52	2742.02	3053.74	0.875162	1.42046	1.27546
44	COL	170	South America	Americas	2009	44750054	3705.7	4457.51	2747.29	3065.23	0.831338	1.34886	1.20894
44	COL	170	South America	Americas	2010	45222699	3656.57	4463.34	2752.07	3075.2	0.819245	1.32866	1.18905
44	COL	170	South America	Americas	2011	45662747	3636.27	4470.13	2757.45	3086.44	0.813458	1.31871	1.17814
44	COL	170	South America	Americas	2012	46075721	3767.57	4475.65	2762.25	3096	0.841792	1.36395	1.21691
44	COL	170	South America	Americas	2013	46495492	3878.15	4480.24	2766.65	3104.35	0.865611	1.40175	1.24926
44	COL	170	South America	Americas	2014	46967706	3643.8	4484.39	2770.89	3112.18	0.812551	1.31503	1.17082
44	COL	170	South America	Americas	2015	47520667	3806.18	4488.16	2774.9	3119.52	0.848049	1.37165	1.22012
44	COL	170	South America	Americas	2016	48175048	3795.04	4491.35	2778.73	3126.07	0.844966	1.36575	1.214
80	BIH	70	Southern Europe	Europe	1997	3736070	5059.43	4516.57	2803.31	3168.34	1.12019	1.80481	1.59687
49	CUB	192	Caribbean	Americas	2017	11339255	4914.96	4552.75	2849.85	3239.59	1.07956	1.72464	1.51715
138	MEX	484	Central America	Americas	1961	38966049	3139.44	4251.04	2604.13	2733.33	0.738512	1.20556	1.14858
35	CPV	132	Western Africa	Africa	1962	210141	2560.61	4261.02	2607.54	2751.19	0.600938	0.982003	0.930728
35	CPV	132	Western Africa	Africa	1963	216087	2450.78	4251.3	2598.18	2732.54	0.576478	0.943267	0.896886
35	CPV	132	Western Africa	Africa	1964	222949	2591.8	4242.89	2589.84	2717.68	0.610857	1.00076	0.953682
35	CPV	132	Western Africa	Africa	1965	230421	2746.02	4240.08	2585.24	2711.76	0.647633	1.06219	1.01263
35	CPV	132	Western Africa	Africa	1966	238655	2567.69	4229.59	2576.94	2695.83	0.607078	0.996408	0.952468
35	CPV	132	Western Africa	Africa	1967	247522	2517.72	4226.45	2572.34	2690.38	0.595707	0.978767	0.935823
35	CPV	132	Western Africa	Africa	1968	256169	2084.61	4228.02	2570.26	2691.41	0.493048	0.81105	0.774543
35	CPV	132	Western Africa	Africa	1969	263461	2241.5	4231.04	2569.19	2694.08	0.529776	0.872457	0.832012
35	CPV	132	Western Africa	Africa	1970	268633	2149.16	4235.84	2569.89	2698.76	0.507376	0.836287	0.796352
35	CPV	132	Western Africa	Africa	1971	271315	2026.85	4242.57	2571.7	2706.61	0.477741	0.788135	0.748851
35	CPV	132	Western Africa	Africa	1972	271841	2201.53	4247.13	2572.41	2711.38	0.518356	0.855822	0.811958
35	CPV	132	Western Africa	Africa	1973	271068	2337.19	4251.19	2572.51	2715.61	0.549773	0.908526	0.860652
35	CPV	132	Western Africa	Africa	1974	270228	2262.09	4255.87	2572.36	2721.3	0.531521	0.879382	0.831251
35	CPV	132	Western Africa	Africa	1975	270240	2302.34	4260.96	2572.34	2728.4	0.540335	0.895037	0.843843
35	CPV	132	Western Africa	Africa	1976	271345	2066.18	4260.81	2569.16	2728.13	0.484926	0.804223	0.757361
35	CPV	132	Western Africa	Africa	1977	273335	2011.85	4262.09	2566.05	2730.59	0.472033	0.784024	0.736782
35	CPV	132	Western Africa	Africa	1978	276182	2588.1	4263.88	2563.14	2734.52	0.606983	1.00974	0.946458
35	CPV	132	Western Africa	Africa	1979	279729	2726.04	4264.9	2560.59	2737.8	0.63918	1.06461	0.995705
35	CPV	132	Western Africa	Africa	1980	283848	2678.22	4266.97	2558.79	2742.37	0.627663	1.04667	0.976607
35	CPV	132	Western Africa	Africa	1981	288678	2873.21	4267.02	2562.45	2746.86	0.673352	1.12127	1.046
35	CPV	132	Western Africa	Africa	1982	294244	2461.89	4266.42	2566.81	2749.66	0.577039	0.959124	0.895343
35	CPV	132	Western Africa	Africa	1983	300226	2645.53	4264.99	2571.25	2750.58	0.62029	1.02889	0.961809
35	CPV	132	Western Africa	Africa	1984	306140	2754.31	4263	2575.1	2750.04	0.646096	1.06959	1.00155
35	CPV	132	Western Africa	Africa	1985	311668	2702.76	4263.01	2578.08	2751.4	0.634003	1.04836	0.982322
35	CPV	132	Western Africa	Africa	1986	316613	2993.96	4258.13	2579.11	2745.31	0.703116	1.16085	1.09057
35	CPV	132	Western Africa	Africa	1987	321137	3944.26	4254.38	2579.75	2739.96	0.927105	1.52893	1.43953
35	CPV	132	Western Africa	Africa	1988	325744	3695.01	4251.53	2580.08	2735.37	0.869101	1.43213	1.35082
35	CPV	132	Western Africa	Africa	1989	331180	3502.59	4249.28	2580.19	2731.35	0.824279	1.35749	1.28236
35	CPV	132	Western Africa	Africa	1990	337953	3090.04	4247.54	2580.2	2727.91	0.72749	1.1976	1.13275
35	CPV	132	Western Africa	Africa	1991	346229	2736.2	4248.44	2582.23	2728.23	0.644048	1.05963	1.00292
35	CPV	132	Western Africa	Africa	1992	355763	3017.51	4251.23	2584.78	2730.76	0.709798	1.16741	1.10501
35	CPV	132	Western Africa	Africa	1993	366057	2889.16	4255.69	2587.74	2735.51	0.678893	1.11648	1.05617
35	CPV	132	Western Africa	Africa	1994	376409	2573.59	4261.92	2591.17	2742.87	0.603858	0.993216	0.938286
35	CPV	132	Western Africa	Africa	1995	386288	2567.38	4267.33	2595.05	2749.85	0.601636	0.989339	0.933644
35	CPV	132	Western Africa	Africa	1996	395533	2700.73	4275	2598.35	2759.6	0.631749	1.0394	0.978665
35	CPV	132	Western Africa	Africa	1998	412513	2865.53	4297.02	2607.74	2789.34	0.666865	1.09886	1.02732
35	CPV	132	Western Africa	Africa	1999	420456	3029.31	4309.02	2613.19	2806.33	0.703016	1.15924	1.07945
35	CPV	132	Western Africa	Africa	2000	428178	3105.75	4319.57	2619.13	2822.08	0.718996	1.1858	1.10052
35	CPV	132	Western Africa	Africa	2001	435701	3083.83	4334.45	2628.05	2844.69	0.711471	1.17343	1.08406
35	CPV	132	Western Africa	Africa	2002	442955	3152.01	4346.18	2636.04	2863.9	0.725236	1.19574	1.1006
35	CPV	132	Western Africa	Africa	2003	449925	3192.14	4356.14	2643.8	2881.41	0.73279	1.20741	1.10784
35	CPV	132	Western Africa	Africa	2004	456619	3342.94	4365.99	2652.23	2899.28	0.765678	1.26043	1.15303
35	CPV	132	Western Africa	Africa	2005	463034	3443.03	4375.65	2661.67	2917.21	0.786861	1.29356	1.18025
35	CPV	132	Western Africa	Africa	2006	469171	3465.75	4382.47	2671.72	2931.54	0.790821	1.2972	1.18223
35	CPV	132	Western Africa	Africa	2007	475067	3573.23	4391.09	2682.87	2947.97	0.813746	1.33187	1.2121
35	CPV	132	Western Africa	Africa	2008	480846	3658.17	4400.57	2694.4	2965.21	0.831294	1.35769	1.2337
35	CPV	132	Western Africa	Africa	2009	486667	3539.16	4409.18	2705.07	2980.83	0.80268	1.30834	1.18731
35	CPV	132	Western Africa	Africa	2010	492644	3483.93	4415.83	2713.68	2993.46	0.788963	1.28384	1.16385
35	CPV	132	Western Africa	Africa	2011	498858	3677.01	4420.39	2720.89	3002.89	0.831829	1.3514	1.22449
35	CPV	132	Western Africa	Africa	2012	505241	3797.06	4423.57	2726.73	3009.7	0.858369	1.39253	1.26161
35	CPV	132	Western Africa	Africa	2013	511740	3863.04	4425.76	2731.31	3014.61	0.872854	1.41435	1.28144
35	CPV	132	Western Africa	Africa	2014	518276	2940.88	4427.96	2735.25	3019.21	0.664161	1.07518	0.974056
35	CPV	132	Western Africa	Africa	2015	524740	2900.71	4430.23	2738.65	3023.8	0.654753	1.05917	0.959292
35	CPV	132	Western Africa	Africa	2016	531140	2894.23	4431.96	2742.24	3027.91	0.653037	1.05543	0.955851
226	UGA	800	Eastern Africa	Africa	1961	6983824	4325.48	4251.63	2604.69	2734.8	1.01737	1.66065	1.58165
73	GEO	268	Western Asia	Asia	1997	4709596	4100.8	4515.07	2785.12	3165.07	0.908247	1.4724	1.29564
14	BRB	52	Caribbean	Americas	2017	286229	3378.14	4550.97	2830.26	3229.74	0.74229	1.19358	1.04595
48	CRI	188	Central America	Americas	1962	1433346	2485.32	4245.49	2609.01	2729.71	0.585402	0.95259	0.910469
48	CRI	188	Central America	Americas	1963	1486555	2464	4245.48	2608.81	2729.3	0.580381	0.94449	0.902797
48	CRI	188	Central America	Americas	1964	1539942	2489.24	4247.43	2609.55	2731.17	0.586059	0.953897	0.911421
48	CRI	188	Central America	Americas	1965	1592834	2658.6	4250	2610.99	2733.81	0.625551	1.01823	0.972488
48	CRI	188	Central America	Americas	1966	1645076	2622.81	4254.25	2612.58	2738.27	0.616515	1.00392	0.957835
48	CRI	188	Central America	Americas	1967	1696742	2620.97	4261.14	2615.5	2746.14	0.615086	1.00209	0.954419
48	CRI	188	Central America	Americas	1968	1747690	2660.13	4269.84	2619.35	2756.59	0.623004	1.01557	0.965006
48	CRI	188	Central America	Americas	1969	1797891	2622.12	4279.72	2623.82	2769.15	0.612685	0.999354	0.946907
48	CRI	188	Central America	Americas	1970	1847394	2675.49	4289.22	2628.84	2782.03	0.62377	1.01775	0.961702
48	CRI	188	Central America	Americas	1971	1896074	2702.03	4301.95	2634.77	2799.61	0.628094	1.02553	0.965146
48	CRI	188	Central America	Americas	1972	1944170	2782.56	4313.99	2640.53	2817.1	0.645008	1.05379	0.987738
48	CRI	188	Central America	Americas	1973	1992522	2723.28	4325.29	2646.22	2834.42	0.629617	1.02912	0.960788
48	CRI	188	Central America	Americas	1974	2042242	2725.67	4335.38	2651.84	2850.81	0.628705	1.02784	0.956104
48	CRI	188	Central America	Americas	1975	2094186	2687.36	4345.97	2658.09	2868.2	0.618357	1.01101	0.936949
48	CRI	188	Central America	Americas	1976	2148681	2689.06	4352.97	2663.25	2881.17	0.617753	1.00969	0.933321
48	CRI	188	Central America	Americas	1977	2205618	2683.22	4356.87	2667.4	2890.44	0.61586	1.00593	0.928309
48	CRI	188	Central America	Americas	1978	2264942	2619.53	4358.68	2670.92	2897.08	0.600991	0.980758	0.904196
48	CRI	188	Central America	Americas	1979	2326460	2696.06	4359.7	2674.32	2902.49	0.618406	1.00813	0.928879
48	CRI	188	Central America	Americas	1980	2389973	2705.54	4362.95	2678.25	2910.28	0.620116	1.01019	0.92965
48	CRI	188	Central America	Americas	1981	2455593	2661.57	4359.99	2679.74	2909.29	0.610453	0.993219	0.914853
48	CRI	188	Central America	Americas	1982	2523358	2534.33	4359.21	2682.36	2910.56	0.581374	0.944813	0.870739
48	CRI	188	Central America	Americas	1983	2593015	2668.4	4359.5	2685.41	2912.57	0.612088	0.993666	0.916169
48	CRI	188	Central America	Americas	1984	2664220	2683.58	4359.58	2688	2913.64	0.61556	0.998358	0.921041
48	CRI	188	Central America	Americas	1985	2736719	2822.61	4360.78	2689.94	2915.58	0.647274	1.04932	0.968114
48	CRI	188	Central America	Americas	1986	2810245	2775.89	4360.66	2691.4	2915.43	0.636575	1.03139	0.952137
48	CRI	188	Central America	Americas	1987	2884856	2945.9	4360	2692.14	2914.16	0.675665	1.09426	1.01089
48	CRI	188	Central America	Americas	1988	2960932	2762.79	4359.32	2692.49	2912.67	0.633765	1.02611	0.948541
48	CRI	188	Central America	Americas	1989	3039015	3124.45	4359.59	2693.03	2912.5	0.716685	1.1602	1.07277
48	CRI	188	Central America	Americas	1990	3119436	3177.31	4361.23	2694.14	2914.34	0.728536	1.17934	1.09023
48	CRI	188	Central America	Americas	1991	3202083	3180.85	4364	2695.43	2917.84	0.728883	1.18009	1.09014
48	CRI	188	Central America	Americas	1992	3286525	3124.31	4368.6	2697.54	2924.05	0.715175	1.15821	1.06849
48	CRI	188	Central America	Americas	1993	3372298	2968.95	4374.56	2700.35	2932.34	0.678686	1.09947	1.01249
48	CRI	188	Central America	Americas	1994	3458829	3181.16	4381.12	2703.58	2941.66	0.726107	1.17665	1.08141
48	CRI	188	Central America	Americas	1995	3545524	3230.9	4387.13	2707.12	2950.6	0.736449	1.19348	1.095
48	CRI	188	Central America	Americas	1996	3632361	2992.23	4395.04	2711.25	2962.09	0.680819	1.10364	1.01018
48	CRI	188	Central America	Americas	1998	3803893	3111.3	4410.05	2719.93	2985.13	0.705503	1.14389	1.04227
48	CRI	188	Central America	Americas	1999	3885428	3300.37	4417.94	2724.91	2997.75	0.747038	1.21119	1.10095
48	CRI	188	Central America	Americas	2000	3962369	3379.14	4425.33	2730.28	3010.11	0.763591	1.23765	1.1226
48	CRI	188	Central America	Americas	2001	4034074	3339.97	4432.72	2735.37	3022.27	0.753479	1.22103	1.10512
48	CRI	188	Central America	Americas	2002	4100922	3326.86	4440.83	2741.07	3035.62	0.749154	1.21371	1.09594
48	CRI	188	Central America	Americas	2003	4164053	3215.14	4449.23	2747.17	3049.55	0.722629	1.17035	1.0543
48	CRI	188	Central America	Americas	2004	4225156	3130.06	4457.24	2753.29	3063.05	0.702242	1.13684	1.02188
48	CRI	188	Central America	Americas	2005	4285504	3179.57	4464.23	2759.07	3075.24	0.712232	1.15241	1.03393
48	CRI	188	Central America	Americas	2006	4345421	3387.28	4471.09	2764.81	3087.11	0.757596	1.22514	1.09723
48	CRI	188	Central America	Americas	2007	4404626	3251.79	4476.64	2770.02	3097.25	0.72639	1.17392	1.0499
48	CRI	188	Central America	Americas	2008	4463123	3315.73	4481.24	2774.85	3106.11	0.739915	1.19493	1.06749
48	CRI	188	Central America	Americas	2009	4520739	3341.83	4485.43	2779.52	3114.42	0.745042	1.20231	1.07302
48	CRI	188	Central America	Americas	2010	4577371	3314.33	4489.52	2784.01	3122.53	0.738238	1.19049	1.06142
48	CRI	188	Central America	Americas	2011	4633086	3394.96	4491.95	2787.65	3128.14	0.755787	1.21785	1.0853
48	CRI	188	Central America	Americas	2012	4688003	3311.58	4494.7	2791.42	3134.01	0.736774	1.18634	1.05666
48	CRI	188	Central America	Americas	2013	4742111	3319.27	4497.56	2795.16	3139.84	0.738015	1.1875	1.05715
48	CRI	188	Central America	Americas	2014	4795390	2570.33	4500.29	2798.72	3145.24	0.571148	0.918394	0.817213
48	CRI	188	Central America	Americas	2015	4847805	2641.65	4502.56	2801.81	3149.84	0.586699	0.942837	0.838661
48	CRI	188	Central America	Americas	2016	4899336	2713.62	4504.75	2804.69	3154.01	0.602391	0.967531	0.860372
20	BWA	72	Southern Africa	Africa	1961	512688	3305.79	4251.93	2606.76	2744.56	0.777481	1.26816	1.20449
49	CUB	192	Caribbean	Americas	1997	10989730	3173.6	4509.83	2810.42	3157.36	0.703708	1.12923	1.00514
154	MKD	807	Southern Europe	Europe	2017	2081996	4417.88	4550.86	2850.08	3236.12	0.970779	1.55009	1.36518
216	THA	764	South-Eastern Asia	Asia	2017	69209817	2218.98	4550.01	2834.58	3230.45	0.487687	0.782824	0.686895
49	CUB	192	Caribbean	Americas	1962	7453535	2398.99	4372.5	2700.81	2928.41	0.548653	0.888247	0.819211
49	CUB	192	Caribbean	Americas	1963	7623300	2682.25	4357.61	2692.99	2909.11	0.615534	0.996012	0.922019
49	CUB	192	Caribbean	Americas	1964	7793258	2580.96	4344.79	2686.37	2892.86	0.594035	0.96076	0.892181
49	CUB	192	Caribbean	Americas	1965	7958171	2577.82	4337.19	2683.2	2883.55	0.594353	0.960727	0.893976
49	CUB	192	Caribbean	Americas	1966	8115487	2623.19	4323.89	2676.83	2866.17	0.606672	0.979962	0.915222
49	CUB	192	Caribbean	Americas	1967	8266373	2693.41	4322.72	2676.51	2864.31	0.623082	1.00631	0.940335
49	CUB	192	Caribbean	Americas	1968	8413549	2691.27	4328.82	2679.75	2871.26	0.621709	1.0043	0.937313
49	CUB	192	Caribbean	Americas	1969	8561391	2624.22	4335.4	2682.83	2877.85	0.6053	0.978153	0.911865
49	CUB	192	Caribbean	Americas	1970	8712535	2539.85	4337.99	2684.18	2878.73	0.58549	0.94623	0.882282
49	CUB	192	Caribbean	Americas	1971	8868087	2700.4	4349.23	2688.31	2890.71	0.620891	1.0045	0.934167
49	CUB	192	Caribbean	Americas	1972	9025347	2697.79	4354.11	2688.92	2894.29	0.619595	1.0033	0.932106
49	CUB	192	Caribbean	Americas	1973	9178809	2665.1	4355.98	2687.84	2894.56	0.611826	0.99154	0.920729
49	CUB	192	Caribbean	Americas	1974	9320943	2900.49	4360.47	2688.19	2899.58	0.665179	1.07898	1.00031
49	CUB	192	Caribbean	Americas	1975	9446441	2631.72	4365.56	2690.83	2907.05	0.602837	0.97803	0.905288
49	CUB	192	Caribbean	Americas	1976	9554186	2880.92	4374.05	2693.85	2919.7	0.65864	1.06944	0.986719
49	CUB	192	Caribbean	Americas	1977	9646142	3006.65	4389.48	2700.67	2942.64	0.684969	1.1133	1.02175
49	CUB	192	Caribbean	Americas	1978	9724044	3159.31	4409.18	2710.09	2972.03	0.716529	1.16576	1.06301
49	CUB	192	Caribbean	Americas	1979	9790850	3036.3	4428	2719.67	3000.51	0.685704	1.11642	1.01193
49	CUB	192	Caribbean	Americas	1980	9849457	3229	4442.73	2727.74	3023.71	0.726805	1.18377	1.06789
49	CUB	192	Caribbean	Americas	1981	9898891	3278.44	4461.2	2738.67	3052.27	0.734878	1.19709	1.0741
49	CUB	192	Caribbean	Americas	1982	9940314	3172.26	4471.85	2746.39	3070.8	0.709383	1.15507	1.03304
49	CUB	192	Caribbean	Americas	1983	9981303	3129.49	4477.12	2751.98	3082.63	0.698995	1.13718	1.0152
49	CUB	192	Caribbean	Americas	1984	10031651	3276.37	4480.9	2757.31	3092.98	0.731186	1.18825	1.05929
49	CUB	192	Caribbean	Americas	1985	10097910	3350.62	4485.87	2763.21	3105.12	0.746928	1.21258	1.07906
49	CUB	192	Caribbean	Americas	1986	10183894	3199.47	4483.28	2766.13	3107.05	0.713646	1.15666	1.02975
49	CUB	192	Caribbean	Americas	1987	10286645	3233.69	4482.74	2770.3	3111.47	0.721365	1.16727	1.03928
49	CUB	192	Caribbean	Americas	1988	10397519	3260.8	4483.42	2775.17	3116.87	0.727303	1.17499	1.04618
49	CUB	192	Caribbean	Americas	1989	10503967	3189.53	4484.23	2779.95	3121.4	0.711278	1.14734	1.02183
49	CUB	192	Caribbean	Americas	1990	10596986	3006.93	4483.83	2783.52	3123.34	0.670617	1.08026	0.96273
49	CUB	192	Caribbean	Americas	1991	10673534	2823.18	4483.77	2787.18	3124.7	0.629643	1.01291	0.903503
49	CUB	192	Caribbean	Americas	1992	10736386	3107.26	4486.83	2792.12	3129.13	0.69253	1.11287	0.99301
49	CUB	192	Caribbean	Americas	1993	10789312	2558.58	4491.45	2797.35	3134.86	0.569654	0.914644	0.81617
49	CUB	192	Caribbean	Americas	1994	10838461	2657.01	4495.94	2801.75	3140.05	0.590979	0.948338	0.846168
49	CUB	192	Caribbean	Americas	1995	10888246	2791.96	4498.94	2804.32	3143.33	0.620581	0.99559	0.888216
49	CUB	192	Caribbean	Americas	1996	10939285	3138.42	4506.56	2808.92	3153.12	0.696411	1.11731	0.995336
49	CUB	192	Caribbean	Americas	1998	11038706	3351.72	4510.78	2810.25	3158.96	0.743047	1.19268	1.06102
49	CUB	192	Caribbean	Americas	1999	11084673	4193.92	4512.16	2810.37	3161.7	0.929471	1.4923	1.32648
49	CUB	192	Caribbean	Americas	2000	11126423	4618.55	4514.38	2811.6	3166.08	1.02307	1.64267	1.45876
49	CUB	192	Caribbean	Americas	2001	11164676	4933.84	4515.33	2812.42	3169.06	1.09269	1.7543	1.55688
49	CUB	192	Caribbean	Americas	2002	11199664	4677.69	4518.98	2815.05	3176.03	1.03512	1.66167	1.47281
49	CUB	192	Caribbean	Americas	2003	11229185	5626.17	4524.25	2818.88	3185.26	1.24356	1.99589	1.76632
49	CUB	192	Caribbean	Americas	2004	11250369	5392.37	4529.26	2822.75	3193.88	1.19056	1.91033	1.68835
49	CUB	192	Caribbean	Americas	2005	11261586	5216.61	4532.58	2825.98	3199.89	1.15091	1.84595	1.63024
49	CUB	192	Caribbean	Americas	2006	11261241	5361.53	4537.71	2829.65	3207.96	1.18155	1.89477	1.67132
49	CUB	192	Caribbean	Americas	2007	11251117	5412.67	4541.53	2832.84	3214.05	1.19182	1.91068	1.68406
49	CUB	192	Caribbean	Americas	2008	11236975	5548.76	4544.32	2835.6	3218.68	1.22103	1.95682	1.72393
49	CUB	192	Caribbean	Americas	2009	11226711	5519.71	4546.67	2838.14	3222.84	1.21401	1.94483	1.71268
49	CUB	192	Caribbean	Americas	2010	11225833	5030.25	4548.86	2840.51	3226.96	1.10583	1.7709	1.55882
49	CUB	192	Caribbean	Americas	2011	11236671	5261.77	4550.45	2842.54	3230.32	1.15632	1.85108	1.62887
49	CUB	192	Caribbean	Americas	2012	11257112	5376.97	4551.12	2843.94	3232.5	1.18146	1.89068	1.66341
49	CUB	192	Caribbean	Americas	2013	11282722	5541.25	4551.3	2844.97	3234.04	1.21751	1.94773	1.71341
49	CUB	192	Caribbean	Americas	2014	11306909	4515.79	4551.58	2846.07	3235.62	0.992137	1.58667	1.39565
49	CUB	192	Caribbean	Americas	2015	11324777	4497.59	4551.79	2847.37	3237	0.988091	1.57956	1.38943
49	CUB	192	Caribbean	Americas	2016	11335108	4749.92	4551.36	2848.13	3237.17	1.04363	1.66773	1.46731
209	SWZ	748	Southern Africa	Africa	1961	343346	3042.23	4253.83	2595.6	2735.56	0.715173	1.17207	1.1121
10	AUS	36	Australia and New Zealand	Oceania	1997	18387205	3803.66	4508.92	2809.72	3161.53	0.843585	1.35375	1.20311
50	CYP	196	Western Asia	Asia	1962	577696	3866.77	4363.99	2679.38	2914.21	0.886064	1.44316	1.32687
50	CYP	196	Western Asia	Asia	1963	577918	3699.56	4370.82	2682.58	2925	0.846423	1.37911	1.26481
50	CYP	196	Western Asia	Asia	1964	578628	4189.68	4379.45	2687.15	2938.04	0.956669	1.55916	1.42601
50	CYP	196	Western Asia	Asia	1965	580972	4278.76	4385.69	2691.9	2948.19	0.975618	1.58949	1.45132
50	CYP	196	Western Asia	Asia	1966	585313	4492.15	4391.53	2697.32	2958.08	1.02291	1.66541	1.5186
50	CYP	196	Western Asia	Asia	1967	591301	4742.95	4400.55	2704.16	2971.73	1.07781	1.75394	1.59602
50	CYP	196	Western Asia	Asia	1968	598495	4776.61	4411.58	2711.74	2987.79	1.08274	1.76146	1.59871
50	CYP	196	Western Asia	Asia	1969	606121	4925.31	4422.98	2719.23	3004.44	1.11357	1.81129	1.63934
50	CYP	196	Western Asia	Asia	1970	613618	4729.96	4432.67	2725.86	3019.39	1.06707	1.73522	1.56653
50	CYP	196	Western Asia	Asia	1971	620860	4741.09	4439.41	2731.96	3032.09	1.06796	1.73542	1.56364
50	CYP	196	Western Asia	Asia	1972	628002	4329.58	4445.12	2738.06	3043.36	0.974008	1.58126	1.42263
50	CYP	196	Western Asia	Asia	1973	635105	4125.16	4449.13	2743.68	3051.9	0.927184	1.50351	1.35167
50	CYP	196	Western Asia	Asia	1974	642322	3539.94	4451.82	2748.78	3058	0.795169	1.28782	1.1576
50	CYP	196	Western Asia	Asia	1975	649753	3561.59	4454.91	2753.91	3064.08	0.799474	1.29329	1.16237
50	CYP	196	Western Asia	Asia	1976	657524	3488.71	4459.94	2758.28	3073.08	0.782234	1.26482	1.13525
50	CYP	196	Western Asia	Asia	1977	665521	3267.95	4464.1	2762.81	3081.21	0.73205	1.18283	1.0606
50	CYP	196	Western Asia	Asia	1978	673253	3304.81	4467.96	2767.78	3088.93	0.739669	1.19403	1.06989
50	CYP	196	Western Asia	Asia	1979	680010	3505.23	4471.65	2773.1	3096.36	0.783877	1.26401	1.13205
50	CYP	196	Western Asia	Asia	1980	685408	3460.52	4476.34	2778.68	3105.02	0.773069	1.24538	1.11449
50	CYP	196	Western Asia	Asia	1981	689170	3632.45	4473.66	2778.24	3102.08	0.811965	1.30747	1.17097
50	CYP	196	Western Asia	Asia	1982	691716	3624.11	4472.04	2778.21	3100.53	0.810393	1.30448	1.16887
50	CYP	196	Western Asia	Asia	1983	694076	3890.17	4471.21	2778.7	3099.8	0.870048	1.4	1.25497
50	CYP	196	Western Asia	Asia	1984	697715	3961.16	4470.68	2779.55	3099.27	0.886032	1.42511	1.27809
50	CYP	196	Western Asia	Asia	1985	703694	4227.6	4469.69	2780.22	3098.18	0.945838	1.5206	1.36454
50	CYP	196	Western Asia	Asia	1986	712335	3663.86	4465.72	2778.77	3092.91	0.820443	1.31852	1.1846
50	CYP	196	Western Asia	Asia	1987	723384	3770.11	4464.05	2778.58	3090.51	0.844549	1.35684	1.2199
50	CYP	196	Western Asia	Asia	1988	736476	3546.64	4463.4	2779.01	3089.06	0.794605	1.27622	1.14813
50	CYP	196	Western Asia	Asia	1989	751043	3753.66	4462.9	2779.48	3087.45	0.841083	1.35049	1.21578
50	CYP	196	Western Asia	Asia	1990	766616	3942.36	4462.68	2779.59	3086.16	0.883406	1.41832	1.27743
50	CYP	196	Western Asia	Asia	1991	783121	3698.15	4465.98	2780.8	3090.46	0.828071	1.32989	1.19663
50	CYP	196	Western Asia	Asia	1992	800610	3950.33	4468.69	2781.78	3094.38	0.884003	1.42007	1.27662
50	CYP	196	Western Asia	Asia	1993	818750	3839.01	4471.34	2783.11	3098.49	0.85858	1.3794	1.23899
50	CYP	196	Western Asia	Asia	1994	837104	3710.75	4474.67	2785.28	3103.76	0.82928	1.33227	1.19557
50	CYP	196	Western Asia	Asia	1995	855391	3924.74	4477.67	2788.04	3108.97	0.876514	1.40771	1.26239
50	CYP	196	Western Asia	Asia	1996	873426	3763.35	4480.7	2788.59	3113.37	0.839902	1.34955	1.20877
50	CYP	196	Western Asia	Asia	1998	908710	4021.19	4490.54	2793.75	3128.87	0.895479	1.43935	1.28519
50	CYP	196	Western Asia	Asia	1999	926049	4029.26	4495.91	2797.77	3137.56	0.896206	1.44017	1.2842
50	CYP	196	Western Asia	Asia	2000	943288	3844.61	4500.64	2802.24	3145.52	0.854236	1.37198	1.22225
50	CYP	196	Western Asia	Asia	2001	960274	3865.96	4507.38	2806.36	3155.27	0.857696	1.37757	1.22524
50	CYP	196	Western Asia	Asia	2002	976968	3819.87	4513.72	2810.94	3164.94	0.84628	1.35893	1.20693
50	CYP	196	Western Asia	Asia	2003	993562	3554.97	4519.67	2815.89	3174.42	0.786555	1.26247	1.11988
50	CYP	196	Western Asia	Asia	2004	1010410	3659.62	4525.19	2820.9	3183.68	0.808723	1.29733	1.14949
50	CYP	196	Western Asia	Asia	2005	1027657	3613.53	4530.37	2825.54	3192.73	0.797624	1.27888	1.1318
50	CYP	196	Western Asia	Asia	2006	1045508	3540.19	4535.37	2827.87	3200.85	0.780572	1.25189	1.10601
50	CYP	196	Western Asia	Asia	2007	1063708	3698.38	4538.88	2829.41	3207.51	0.814822	1.30712	1.15304
50	CYP	196	Western Asia	Asia	2008	1081568	3533.12	4541.14	2830.75	3212.82	0.778024	1.24812	1.09969
50	CYP	196	Western Asia	Asia	2009	1098089	3435.17	4542.8	2832.53	3217.4	0.756179	1.21276	1.06769
50	CYP	196	Western Asia	Asia	2010	1112617	3512.11	4544.64	2835.05	3222.08	0.772802	1.23882	1.09001
50	CYP	196	Western Asia	Asia	2011	1124837	3490.67	4545.45	2836.44	3224.34	0.76795	1.23065	1.0826
50	CYP	196	Western Asia	Asia	2012	1135046	3395.54	4546.26	2838.45	3226.56	0.746887	1.19627	1.05237
50	CYP	196	Western Asia	Asia	2013	1143866	3290.99	4547.03	2841	3228.55	0.723766	1.15839	1.01934
50	CYP	196	Western Asia	Asia	2014	1152297	2884.42	4547.68	2843.7	3230.18	0.634263	1.01432	0.89296
50	CYP	196	Western Asia	Asia	2015	1160987	2972.55	4548.1	2846.18	3231.41	0.653581	1.0444	0.919894
50	CYP	196	Western Asia	Asia	2016	1170189	2919.82	4549	2847.09	3232.45	0.64186	1.02555	0.903286
104	IRL	372	Northern Europe	Europe	1997	3651096	4933.05	4508.2	2789.87	3150.7	1.09424	1.7682	1.5657
4	DZA	12	Northern Africa	Africa	1961	11336336	2155.66	4255.17	2612.48	2743.19	0.506596	0.825138	0.785819
50	CYP	196	Western Asia	Asia	2017	1179685	2957.82	4549.82	2847.66	3233.52	0.650095	1.03868	0.914736
167	CZE	203	Eastern Europe	Europe	1993	10358694	3552.67	4530.49	2807.49	3194.52	0.784169	1.26542	1.11211
167	CZE	203	Eastern Europe	Europe	1994	10360964	3553.15	4535.31	2812.49	3203.4	0.783441	1.26335	1.10918
167	CZE	203	Eastern Europe	Europe	1995	10358190	3779.97	4538.17	2816.61	3209.34	0.832928	1.34203	1.1778
167	CZE	203	Eastern Europe	Europe	1996	10350302	3817.77	4543.61	2821.95	3218.33	0.840251	1.35289	1.18626
167	CZE	203	Eastern Europe	Europe	1998	10323244	3653.75	4556.23	2833.52	3237.41	0.801924	1.28948	1.1286
167	CZE	203	Eastern Europe	Europe	1999	10306404	3545.93	4562.04	2838.78	3246.16	0.777268	1.2491	1.09235
167	CZE	203	Eastern Europe	Europe	2000	10289374	3482.96	4566.98	2843.1	3253.91	0.762641	1.22506	1.07039
167	CZE	203	Eastern Europe	Europe	2001	10271019	3591.55	4573.53	2848.24	3264.18	0.785289	1.26097	1.10029
167	CZE	203	Eastern Europe	Europe	2002	10252264	3553.61	4576.61	2851.21	3270.01	0.776472	1.24635	1.08673
167	CZE	203	Eastern Europe	Europe	2003	10239131	3553.08	4577.41	2852.83	3273.02	0.77622	1.24546	1.08557
167	CZE	203	Eastern Europe	Europe	2004	10239444	3564.2	4577.34	2854.18	3275.05	0.778662	1.24876	1.08829
167	CZE	203	Eastern Europe	Europe	2005	10258165	3783.02	4578.04	2855.89	3277.98	0.826341	1.32464	1.15407
167	CZE	203	Eastern Europe	Europe	2006	10298609	3494.43	4574.65	2856.13	3275.34	0.763869	1.22349	1.06689
167	CZE	203	Eastern Europe	Europe	2007	10357535	3572.84	4571.99	2857.11	3273.53	0.781463	1.25051	1.09143
167	CZE	203	Eastern Europe	Europe	2008	10425267	3548.6	4569.65	2858.43	3271.78	0.776558	1.24145	1.08461
167	CZE	203	Eastern Europe	Europe	2009	10488155	3462.96	4567.27	2859.56	3269.42	0.758213	1.21101	1.0592
167	CZE	203	Eastern Europe	Europe	2010	10536514	3448.13	4564.93	2860.32	3266.54	0.755354	1.20551	1.05559
167	CZE	203	Eastern Europe	Europe	2011	10566512	3506.99	4562.37	2860.25	3262.77	0.768677	1.22611	1.07485
167	CZE	203	Eastern Europe	Europe	2012	10581302	3347.86	4561.3	2860.59	3260.49	0.733971	1.17034	1.0268
167	CZE	203	Eastern Europe	Europe	2013	10586529	3417.27	4561.1	2861	3258.99	0.749221	1.19443	1.04857
167	CZE	203	Eastern Europe	Europe	2014	10591104	3063.93	4560.97	2861.05	3257.42	0.671773	1.07091	0.940602
167	CZE	203	Eastern Europe	Europe	2015	10601390	2907.28	4560.5	2860.55	3255.43	0.637492	1.01634	0.893057
167	CZE	203	Eastern Europe	Europe	2016	10618868	3042.28	4562.24	2860.97	3256.61	0.666838	1.06337	0.934185
14	BRB	52	Caribbean	Americas	1997	268183	3434.57	4503.05	2788.9	3148.72	0.76272	1.23151	1.09078
137	MUS	480	Eastern Africa	Africa	2017	1264497	3040.99	4548.61	2832.26	3222.87	0.668554	1.0737	0.943567
79	DEU	276	Western Europe	Europe	1962	74489450	4063.13	4494.4	2779.4	3142.25	0.904043	1.46188	1.29307
79	DEU	276	Western Europe	Europe	1963	75080749	4091.5	4490.73	2777.92	3136.05	0.911098	1.47286	1.30466
79	DEU	276	Western Europe	Europe	1964	75677305	4056.92	4487.73	2776.62	3130.88	0.904002	1.4611	1.29577
79	DEU	276	Western Europe	Europe	1965	76258034	4007.36	4485.36	2775.91	3126.79	0.893432	1.44362	1.28162
79	DEU	276	Western Europe	Europe	1966	76819570	4056.32	4482.77	2774.36	3122.25	0.904869	1.46207	1.29917
79	DEU	276	Western Europe	Europe	1967	77357251	4013.4	4482.13	2773.63	3120.42	0.895423	1.44698	1.28617
79	DEU	276	Western Europe	Europe	1968	77847179	4051.38	4483.21	2773.66	3120.97	0.903679	1.46066	1.29812
79	DEU	276	Western Europe	Europe	1969	78260756	3989.03	4485.75	2774.4	3123.49	0.889267	1.4378	1.2771
79	DEU	276	Western Europe	Europe	1970	78578381	4039.78	4487.07	2775.55	3124.75	0.900315	1.45549	1.29283
79	DEU	276	Western Europe	Europe	1971	78789931	4024.56	4492.35	2777.56	3131.17	0.895869	1.44896	1.28532
79	DEU	276	Western Europe	Europe	1972	78901826	3969.34	4499.7	2780.81	3140.63	0.882133	1.4274	1.26387
79	DEU	276	Western Europe	Europe	1973	78932455	3982.17	4508.27	2784.88	3152.06	0.883303	1.42992	1.26335
79	DEU	276	Western Europe	Europe	1974	78909808	3876.87	4516.78	2789.12	3163.84	0.858326	1.39	1.22537
79	DEU	276	Western Europe	Europe	1975	78856031	3877.65	4523.8	2792.92	3174.14	0.857168	1.38839	1.22164
79	DEU	276	Western Europe	Europe	1976	78781740	3794.63	4534.44	2798.69	3189.81	0.836846	1.35586	1.18961
79	DEU	276	Western Europe	Europe	1977	78687323	3847.81	4541.27	2802.82	3201.07	0.847297	1.37283	1.20204
79	DEU	276	Western Europe	Europe	1978	78573588	3976.94	4545.73	2806.14	3209.83	0.874874	1.41723	1.23899
79	DEU	276	Western Europe	Europe	1979	78438171	3979.49	4549.7	2809.74	3218.49	0.87467	1.41632	1.23645
79	DEU	276	Western Europe	Europe	1980	78283101	3963.19	4554.1	2813.98	3227.99	0.870246	1.40839	1.22776
79	DEU	276	Western Europe	Europe	1981	78107860	3912.91	4554.29	2816.62	3231.72	0.85917	1.38922	1.21078
79	DEU	276	Western Europe	Europe	1982	77926016	4028.72	4556	2820.48	3237.49	0.884267	1.42838	1.2444
79	DEU	276	Western Europe	Europe	1983	77770210	3954.33	4558.33	2824.97	3243.8	0.867495	1.39978	1.21904
79	DEU	276	Western Europe	Europe	1984	77682293	4119.58	4559.86	2829.15	3248.47	0.903443	1.45612	1.26816
79	DEU	276	Western Europe	Europe	1985	77691591	4172.84	4560.17	2832.4	3250.83	0.915063	1.47325	1.28362
79	DEU	276	Western Europe	Europe	1986	77806136	4192.84	4559.44	2835.17	3251.11	0.919595	1.47886	1.28966
79	DEU	276	Western Europe	Europe	1987	78015742	4171.72	4558.3	2837.65	3250.12	0.915193	1.47013	1.28356
79	DEU	276	Western Europe	Europe	1988	78307525	4238.39	4556.72	2839.65	3247.96	0.93014	1.49258	1.30494
79	DEU	276	Western Europe	Europe	1989	78660301	4206.45	4555.31	2841.29	3245.72	0.923418	1.48047	1.296
79	DEU	276	Western Europe	Europe	1990	79053984	3980.15	4553.97	2842.56	3243.53	0.873995	1.4002	1.2271
79	DEU	276	Western Europe	Europe	1991	79490831	3945.52	4553.68	2843.29	3242.36	0.866446	1.38766	1.21687
79	DEU	276	Western Europe	Europe	1992	79963166	4025.26	4554.29	2843.96	3242.4	0.883841	1.41537	1.24145
[truncated: 6,499 more rows]

## Sheet: Table S2
Table S2. Population weighted mean and standard deviation (s.d.) regional level dietary supplies of K (WtdDSK), adequate intake of K (WtdAIK) and K sufficiency ratio (WtdKSR) 1961–2017. AIK and KSR were calculated at various AIK recommendations: Institute of Medicine in 2006 (AIK_06), National Academies of Sciences in 2019 (AIK_19), and the European Union (AIK_EU).
Region	Continent	ReferenceYear	WtdDSK_mean	WtdDSK_s.d.	WtdAKI_mean (AIK_06)	WtdAKI_s.d. (AIK_06)	WtdAKI _mean (AIK_19)	WtdAKI_s.d. (AIK_19)	WtdAKI_mean (AIEU)	WtdAKI_s.d. (AIEU)	WtdKSR_mean (AIK_06)	WtdKSR_s.d. (AIK_06)	WtdKSR_mean (AIK_19)	WtdKSR_s.d. (AIK_19)	WtdKSR_mean (AIK_EU)	WtdKSR_s.d. (AIK_EU)
Polynesia	Oceania	1961	4077.79	0	4216.21	0	2577.31	0	2671.18	0	0.96717	0	1.58219	0	1.52659	0
Australia and New Zealand	Oceania	1962	3874.68	43.5276	4417.25	13.4651	2736.07	10.5654	3005.15	21.4719	0.877209	0.012589	1.41623	0.0215097	1.28952	0.0239704
Australia and New Zealand	Oceania	1963	3981.83	27.3239	4419.39	13.2104	2736.2	10.5167	3008.4	21.3452	0.901016	0.00891836	1.4553	0.0156752	1.3237	0.0186849
Australia and New Zealand	Oceania	1964	3889.79	39.4328	4421.74	12.7175	2736.76	10.3788	3011.93	20.9072	0.87973	0.0115007	1.42139	0.0199189	1.29162	0.0223038
Australia and New Zealand	Oceania	1965	3781.76	32.1449	4424.1	12.2077	2737.71	10.1289	3015.4	20.4056	0.854835	0.00966717	1.38142	0.0169524	1.25428	0.0193568
Australia and New Zealand	Oceania	1966	3982.29	29.7053	4425.92	11.1503	2738.3	9.6359	3017.97	19.1422	0.899753	0.00446295	1.45427	0.00576315	1.31951	0.00148864
Australia and New Zealand	Oceania	1967	3839.94	59.1711	4427.94	10.3096	2739.32	9.32531	3020.69	18.0989	0.867181	0.011387	1.40173	0.0169222	1.27114	0.0120899
Australia and New Zealand	Oceania	1968	3862.71	31.9741	4430.08	9.60821	2740.59	9.13807	3023.47	17.0993	0.871949	0.00914114	1.4095	0.0164566	1.27768	0.0179679
Australia and New Zealand	Oceania	1969	3993.46	50.3862	4432.43	9.01276	2742.03	9.02245	3026.64	16.1214	0.900992	0.0132442	1.45647	0.0232947	1.31957	0.0238866
Australia and New Zealand	Oceania	1970	3911.19	69.5349	4435.65	8.88208	2743.79	9.01652	3031.21	15.7153	0.881799	0.0175003	1.42557	0.0301921	1.29046	0.0298874
Australia and New Zealand	Oceania	1971	4002.16	36.8292	4438.53	8.62481	2745.7	8.84459	3036.09	15.4201	0.901672	0.00656671	1.45758	0.00876508	1.31817	0.00548185
Australia and New Zealand	Oceania	1972	4023.61	28.4074	4440.73	8.33715	2747.22	8.6596	3040.25	15.1085	0.906061	0.0047106	1.46459	0.00575387	1.32343	0.00278995
Australia and New Zealand	Oceania	1973	3805	175.522	4443.08	8.06712	2748.84	8.51697	3044.72	14.7888	0.856462	0.0411829	1.38443	0.0684925	1.25001	0.0642338
Australia and New Zealand	Oceania	1974	3634.99	190.915	4446.55	7.77599	2751.17	8.39817	3050.74	14.3834	0.817562	0.0444931	1.32148	0.0737981	1.19183	0.0687313
Australia and New Zealand	Oceania	1975	3856.99	144.739	4450.09	7.50058	2753.99	8.25133	3057.04	13.9309	0.866779	0.0340802	1.40068	0.0570332	1.26192	0.0534967
Australia and New Zealand	Oceania	1976	3754.25	216.483	4452.58	7.13132	2755.95	7.92375	3061.68	13.3644	0.843243	0.0501022	1.36247	0.0828603	1.22654	0.0766112
Australia and New Zealand	Oceania	1977	3726.96	180.051	4458.41	6.82441	2759.75	7.68755	3070.81	12.8789	0.836004	0.0417701	1.35067	0.0693238	1.21395	0.0641696
Australia and New Zealand	Oceania	1978	3684.41	204.997	4465.97	6.38746	2764.53	7.44002	3082.21	12.1632	0.825064	0.0471944	1.33295	0.0780897	1.19566	0.0716992
Australia and New Zealand	Oceania	1979	3584.21	80.394	4473	5.72604	2769.09	7.12107	3092.83	11.0819	0.801324	0.0190399	1.29445	0.0325017	1.15899	0.0303287
Australia and New Zealand	Oceania	1980	3652.85	130.851	4478.54	5.24674	2772.67	6.83838	3101.42	10.1701	0.81567	0.0302328	1.31758	0.0506539	1.17795	0.0463099
Australia and New Zealand	Oceania	1981	3695.78	57.8176	4485.9	4.81957	2777.73	6.43485	3112.7	9.32451	0.823881	0.0137991	1.33056	0.0239915	1.18739	0.0222449
Australia and New Zealand	Oceania	1982	3776.23	104.619	4489.63	3.99746	2780.99	5.8587	3119.19	7.97209	0.841121	0.0240878	1.35795	0.040626	1.21074	0.0367952
Australia and New Zealand	Oceania	1983	3717.79	43.2072	4491.09	3.07288	2783.13	5.28093	3122.81	6.4756	0.827822	0.010199	1.33587	0.0181184	1.19056	0.016363
Australia and New Zealand	Oceania	1984	3923.05	20.8074	4492.32	2.38464	2785.21	4.88984	3126.37	5.29496	0.873282	0.00509998	1.40855	0.00997372	1.25484	0.00880638
Australia and New Zealand	Oceania	1985	3940.53	93.2566	4494.69	1.92868	2787.71	4.70894	3131.57	4.45205	0.876717	0.0211401	1.4136	0.0359457	1.25837	0.0316465
Australia and New Zealand	Oceania	1986	3866.69	108.791	4493.8	1.6678	2788.77	4.37404	3132.27	3.88765	0.860458	0.0245443	1.38658	0.0412981	1.23451	0.0363432
Australia and New Zealand	Oceania	1987	3911.56	161.87	4494.8	2.11496	2790.78	4.51045	3135.46	4.34727	0.870259	0.0364525	1.4017	0.0604391	1.2476	0.0534859
Australia and New Zealand	Oceania	1988	3920.31	78.1206	4496.81	2.96469	2793.27	4.93706	3139.84	5.3666	0.871809	0.0179682	1.40354	0.0305438	1.24861	0.0270966
Australia and New Zealand	Oceania	1989	3865.56	81.0478	4498.54	3.85807	2795.52	5.42365	3143.47	6.44255	0.859308	0.0187821	1.38283	0.0317848	1.22977	0.0284071
Australia and New Zealand	Oceania	1990	4011.55	116.027	4499.95	4.64034	2797.27	5.86864	3146.24	7.39896	0.891492	0.0267526	1.43419	0.0446547	1.27512	0.0400448
Australia and New Zealand	Oceania	1991	3908.16	153.127	4501.32	5.86566	2799.17	6.30957	3148.75	8.99574	0.868272	0.0352316	1.39632	0.0580856	1.24133	0.0524448
Australia and New Zealand	Oceania	1992	3807.43	103.353	4501.91	6.45133	2800.57	6.40269	3149.92	9.79151	0.845771	0.0242313	1.35961	0.040176	1.20885	0.0367724
Australia and New Zealand	Oceania	1993	3843.38	291.952	4502.09	6.6943	2801.65	6.35622	3150.37	10.1744	0.853785	0.0662922	1.37207	0.107753	1.22029	0.0971694
Australia and New Zealand	Oceania	1994	3968.47	393.81	4502.63	6.88758	2802.8	6.38908	3151.31	10.5555	0.881502	0.0890511	1.41622	0.144315	1.25974	0.129955
Australia and New Zealand	Oceania	1995	4016.78	435.438	4503.56	7.11022	2804.09	6.56871	3152.89	11.0355	0.892068	0.0983694	1.43284	0.1593	1.2745	0.143453
Australia and New Zealand	Oceania	1996	4038.16	334.379	4504.31	6.87024	2805.22	6.68836	3154.11	11.073	0.896626	0.0758065	1.43981	0.123148	1.28067	0.111197
Southern Europe	Europe	1997	4744.35	350.165	4561.12	25.8483	2843	22.8972	3249.93	46.2628	1.04012	0.0760471	1.66871	0.121758	1.45985	0.106404
Australia and New Zealand	Oceania	1998	3827.35	223.253	4508.01	6.60976	2808.01	7.26828	3159.54	11.3331	0.849087	0.0509003	1.36323	0.0834152	1.21163	0.0754837
Australia and New Zealand	Oceania	1999	3784.59	219.564	4510.21	6.45106	2809.35	7.55478	3162.75	11.254	0.839188	0.0500083	1.34736	0.0821685	1.19688	0.0741471
Australia and New Zealand	Oceania	2000	3774.84	222.237	4512.38	6.2601	2810.57	7.78745	3165.91	11.0353	0.836623	0.0505351	1.34332	0.0832015	1.1926	0.0748149
Australia and New Zealand	Oceania	2001	3817.89	200.969	4515.87	6.02234	2812.5	7.81071	3171.03	10.7643	0.845499	0.045738	1.35768	0.0755966	1.20422	0.0678709
Australia and New Zealand	Oceania	2002	3791.15	152.046	4518.84	5.94602	2814.31	7.91601	3175.63	10.6817	0.839011	0.0348318	1.34726	0.0581033	1.194	0.0522044
Australia and New Zealand	Oceania	2003	3784.79	99.8552	4521.41	5.93815	2816.11	8.04822	3179.83	10.6441	0.837113	0.023238	1.34409	0.0394981	1.19037	0.0355966
Australia and New Zealand	Oceania	2004	3756.8	166.624	4523.51	5.87996	2817.89	8.13596	3183.55	10.4899	0.830553	0.0380013	1.33338	0.063301	1.18025	0.0565548
Australia and New Zealand	Oceania	2005	3777.59	145.637	4526.12	5.74821	2819.69	8.09187	3187.95	10.1926	0.834662	0.0333113	1.33987	0.055776	1.18512	0.049752
Australia and New Zealand	Oceania	2006	3872.39	153.737	4527.29	5.84467	2821.07	8.08877	3190.71	10.2556	0.85539	0.0351422	1.37284	0.0587292	1.21382	0.0523811
Australia and New Zealand	Oceania	2007	3957.15	106.641	4527.39	5.80169	2822.23	8.05853	3192.12	10.1297	0.874077	0.024731	1.40225	0.0420028	1.23978	0.0375533
Australia and New Zealand	Oceania	2008	3955.8	69.8351	4526.77	5.6073	2823.25	7.96174	3192.49	9.77373	0.873888	0.0165462	1.40123	0.0288324	1.23917	0.0258096
Australia and New Zealand	Oceania	2009	3826.18	140.23	4526.06	5.30389	2824.32	7.79446	3192.58	9.25205	0.845404	0.0320409	1.35487	0.053656	1.1986	0.0476454
Australia and New Zealand	Oceania	2010	3840.06	120.602	4526.07	5.22155	2825.53	7.62292	3193.43	8.99871	0.848461	0.0276826	1.35918	0.046577	1.2026	0.0413651
Australia and New Zealand	Oceania	2011	3744.17	104.836	4524.57	5.10417	2825.25	7.46637	3191.8	8.85961	0.827547	0.0241533	1.32536	0.0408051	1.17316	0.0362846
Australia and New Zealand	Oceania	2012	3874	75.5979	4524.42	4.69128	2825.62	7.10499	3191.89	8.32236	0.856262	0.01763	1.3711	0.0303411	1.21377	0.0269773
Australia and New Zealand	Oceania	2013	3957.15	47.3789	4525.04	4.09992	2826.4	6.62129	3192.88	7.51214	0.874511	0.0112814	1.40012	0.0201292	1.23941	0.0178317
Australia and New Zealand	Oceania	2014	3326.59	130.141	4525.68	3.41657	2827.15	6.09776	3193.74	6.52996	0.735069	0.0293518	1.17676	0.0487636	1.04168	0.04304
Australia and New Zealand	Oceania	2015	3333.01	112.198	4526.13	2.87263	2827.67	5.62196	3194.25	5.67076	0.736408	0.0252859	1.17879	0.0421765	1.04351	0.0370987
Australia and New Zealand	Oceania	2016	3370.95	89.2552	4526.69	1.87307	2828.05	4.76498	3194.57	4.08596	0.74469	0.0200409	1.19202	0.0336737	1.05525	0.0293585
Southern Europe	Europe	2017	4003.65	284.424	4576.53	8.73491	2864	6.86181	3277.83	15.1711	0.87484	0.062579	1.39798	0.100572	1.2215	0.0883197
Melanesia	Oceania	1961	4669.73	1383.12	4242.52	26.6926	2607.29	23.2102	2718.25	42.6005	1.09877	0.317495	1.78676	0.511345	1.71076	0.4762
Caribbean	Americas	1962	2910.5	520.236	4311.31	59.5777	2651.23	45.0513	2831.37	95.0945	0.676498	0.128187	1.10073	0.211513	1.03388	0.212633
Caribbean	Americas	1963	3018.44	397.577	4304.28	53.5208	2647.03	42.2444	2821.33	87.9151	0.702091	0.0982533	1.14215	0.162995	1.0737	0.165137
Caribbean	Americas	1964	2997.46	427.353	4298.79	47.9856	2643.61	39.7568	2813.59	81.3429	0.698175	0.105364	1.13597	0.175293	1.06952	0.176935
Caribbean	Americas	1965	3006.52	448.668	4296.32	43.9382	2642.15	38.3493	2810.05	76.5826	0.700548	0.1092	1.13989	0.181952	1.07363	0.180908
Caribbean	Americas	1966	3045.03	433.261	4290.79	38.2806	2639.07	35.6492	2802.14	69.2108	0.710308	0.105256	1.15568	0.17611	1.08999	0.174755
Caribbean	Americas	1967	3053.13	376.589	4291.5	36.8226	2639.01	35.3078	2802.31	67.2836	0.711878	0.0908853	1.15838	0.153028	1.09195	0.150174
Caribbean	Americas	1968	3019.43	361.217	4296.1	37.7921	2640.79	36.3329	2807.39	68.3726	0.703263	0.0872226	1.14479	0.147077	1.07787	0.144125
Caribbean	Americas	1969	3054.48	430.166	4301.31	38.8137	2642.72	37.1942	2813.03	69.0718	0.710797	0.104462	1.15779	0.175531	1.08912	0.172865
Caribbean	Americas	1970	3060.13	471.592	4305.08	38.2395	2644.17	37.0935	2816.81	67.2856	0.711558	0.113875	1.15961	0.19151	1.08993	0.186592
Caribbean	Americas	1971	3176.54	441.124	4312.89	40.8313	2647.24	37.9148	2826.17	69.2828	0.737324	0.107512	1.20222	0.181158	1.12761	0.17788
Caribbean	Americas	1972	3182.12	458.856	4317.94	40.7133	2648.88	37.1172	2832.1	67.6672	0.737772	0.111508	1.2036	0.187548	1.12718	0.183235
Caribbean	Americas	1973	3161.02	447.136	4321.68	39.1375	2649.86	35.4636	2836.76	64.3826	0.73223	0.108625	1.1951	0.182586	1.11771	0.177957
Caribbean	Americas	1974	3258.21	364.326	4326.4	38.4631	2651.5	34.348	2843.43	62.743	0.753748	0.0895082	1.23052	0.151049	1.14864	0.148632
Caribbean	Americas	1975	3124.01	456.076	4331.95	37.9545	2654.34	34.0694	2851.96	61.92	0.721899	0.10994	1.17902	0.184643	1.09848	0.177887
Caribbean	Americas	1976	3212.4	322.121	4337.2	38.6074	2657.22	33.4887	2860.7	62.45	0.741224	0.0792729	1.21039	0.133947	1.12531	0.131507
Caribbean	Americas	1977	3227.36	238.648	4345.06	42.9033	2661.61	34.8486	2873.31	68.137	0.743228	0.0603409	1.21367	0.102317	1.12524	0.103317
Caribbean	Americas	1978	3338.45	268.195	4354.29	49.9109	2666.9	37.7028	2887.98	77.7043	0.767105	0.0658985	1.25277	0.110808	1.15786	0.109787
Caribbean	Americas	1979	3255.51	295.325	4362.59	57.2295	2671.96	40.9251	2901.38	87.8642	0.746804	0.0731681	1.21961	0.122131	1.12457	0.122165
Caribbean	Americas	1980	3348.86	169.959	4369.92	62.2101	2676.34	43.4698	2913.33	95.2452	0.76673	0.0445761	1.25209	0.0752001	1.15149	0.0810726
Caribbean	Americas	1981	3340.49	214.688	4376.59	71.0924	2681.18	48.0417	2924.5	107.931	0.763584	0.0527601	1.24657	0.0877791	1.14415	0.0903711
Caribbean	Americas	1982	3257.63	201.263	4379.68	76.5865	2684.44	51.2745	2930.92	116.486	0.744252	0.0514375	1.21438	0.0854213	1.11389	0.0912634
Caribbean	Americas	1983	3283.78	222.179	4380.55	79.6683	2686.74	53.6244	2934.4	122.221	0.750331	0.0588904	1.22354	0.0977239	1.12247	0.106366
Caribbean	Americas	1984	3348.43	241.301	4381.26	81.8932	2689.03	55.8605	2937.75	127.244	0.764708	0.059601	1.24613	0.0990084	1.1425	0.103381
Caribbean	Americas	1985	3360.65	198.69	4383.23	84.1134	2691.78	58.2499	2942.74	132.518	0.76699	0.0480188	1.24912	0.0799986	1.14429	0.0853622
Caribbean	Americas	1986	3284.31	210.606	4381.49	83.6697	2693.15	59.5625	2942.65	134.272	0.750017	0.0525723	1.22041	0.087492	1.11892	0.0941358
Caribbean	Americas	1987	3303.58	208.549	4382.23	82.9732	2695.66	61.0145	2945.56	135.842	0.754259	0.0517494	1.22644	0.0868174	1.12436	0.0933551
Caribbean	Americas	1988	3263.27	175.442	4384.49	82.0201	2698.8	62.5186	2950.12	136.942	0.744444	0.0407939	1.20967	0.068687	1.10818	0.0735974
Caribbean	Americas	1989	3187.02	151.858	4387.02	80.8904	2701.85	63.9746	2954.55	137.346	0.726638	0.0355953	1.18012	0.0606023	1.08073	0.0673125
Caribbean	Americas	1990	2943.14	362.428	4388.83	79.1874	2704.21	64.9335	2957.67	136.455	0.670579	0.0819423	1.08854	0.134054	0.996266	0.125418
Caribbean	Americas	1991	2919.68	353.131	4391.71	77.0668	2707.1	65.6112	2961.98	134.414	0.665186	0.08281	1.07963	0.137506	0.988374	0.133028
Caribbean	Americas	1992	2967.77	456.119	4394.93	76.7859	2709.94	67.1392	2966.42	134.231	0.675003	0.101739	1.09482	0.16517	1.00067	0.150291
Caribbean	Americas	1993	2766.5	508.689	4398.29	77.3891	2712.61	68.9104	2970.92	134.714	0.629473	0.117719	1.02132	0.193911	0.934171	0.181848
Caribbean	Americas	1994	2789.06	567.29	4401.77	77.796	2715.09	70.1832	2975.64	134.592	0.633932	0.130126	1.02832	0.213321	0.9396	0.197935
Caribbean	Americas	1995	2857.72	599.268	4405.02	77.2419	2717.24	70.3166	2980.3	133.073	0.64879	0.136149	1.05217	0.222162	0.960176	0.203947
Caribbean	Americas	1996	2955.59	619.277	4409.47	79.1932	2720.05	71.4619	2986.86	134.944	0.669741	0.13784	1.08562	0.22246	0.988691	0.20029
Western Europe	Europe	1997	3911.23	221.396	4547.34	15.0532	2835.19	13.3577	3226.43	25.184	0.860272	0.0513483	1.37993	0.0846396	1.21282	0.0776992
Caribbean	Americas	1998	2969.19	574.092	4416.03	77.4064	2723.8	69.6563	2997.45	131.278	0.671424	0.124826	1.08815	0.199206	0.98823	0.175189
Caribbean	Americas	1999	3271.83	831.029	4419.29	76.0673	2725.69	68.3537	3003.01	129.189	0.738125	0.177984	1.19534	0.281218	1.08252	0.241247
Caribbean	Americas	2000	3366.56	981.303	4422.59	75.1176	2727.96	67.4698	3008.77	127.865	0.758305	0.209824	1.22745	0.331247	1.10942	0.282903
Caribbean	Americas	2001	3522.46	1082.07	4425.45	73.9106	2730.27	66.4378	3014.07	126.371	0.792553	0.231377	1.28229	0.365082	1.15734	0.311294
Caribbean	Americas	2002	3442.02	936.021	4429.2	73.7173	2733.26	66.0687	3020.62	126.439	0.774121	0.198443	1.25241	0.311918	1.12963	0.262945
Caribbean	Americas	2003	3772.92	1350.4	4433.42	74.1263	2736.64	66.1474	3027.8	127.372	0.846656	0.289573	1.36863	0.458097	1.23135	0.391369
Caribbean	Americas	2004	3636.89	1275.95	4437.5	74.3975	2739.99	66.2366	3034.71	127.984	0.815513	0.273127	1.31807	0.432014	1.18478	0.368271
Caribbean	Americas	2005	3629.65	1136.3	4440.97	73.9352	2743.05	66.0846	3040.71	127.435	0.813707	0.241631	1.31501	0.380898	1.18173	0.322144
Caribbean	Americas	2006	3702.74	1187.2	4445.04	74.2845	2746.34	66.0808	3047.45	127.75	0.829182	0.252406	1.3396	0.398192	1.20239	0.336751
Caribbean	Americas	2007	3760.24	1162.88	4448.59	74.0959	2749.36	65.9135	3053.43	127.239	0.841614	0.246592	1.35946	0.388638	1.21953	0.327848
Caribbean	Americas	2008	3702.15	1284.29	4451.75	73.4809	2752.18	65.5921	3058.9	126.112	0.827655	0.273783	1.33621	0.432438	1.19721	0.367414
Caribbean	Americas	2009	3834.74	1167.04	4454.73	72.7079	2754.91	65.1875	3064.2	124.82	0.857315	0.2473	1.38404	0.389422	1.24008	0.32874
Caribbean	Americas	2010	3826.69	829.782	4457.57	71.8723	2757.49	64.7415	3069.37	123.517	0.856128	0.172606	1.38251	0.269343	1.23953	0.222679
Caribbean	Americas	2011	3902.74	939.608	4459.75	71.0303	2759.93	64.1663	3073.64	122.247	0.872304	0.196401	1.40775	0.307029	1.26089	0.255039
Caribbean	Americas	2012	3936.36	987.974	4461.71	69.7902	2762.2	63.337	3077.58	120.502	0.879326	0.207097	1.41843	0.323977	1.26967	0.269988
Caribbean	Americas	2013	4093.95	974.023	4463.56	68.3322	2764.34	62.3752	3081.32	118.485	0.91447	0.203875	1.47477	0.318436	1.31997	0.265035
Caribbean	Americas	2014	3667.68	584.11	4465.45	66.8966	2766.46	61.455	3085.04	116.469	0.819901	0.119529	1.32249	0.184221	1.18463	0.149682
Caribbean	Americas	2015	3620.95	588.597	4467.19	65.4893	2768.48	60.6768	3088.5	114.438	0.809151	0.120782	1.30469	0.186247	1.16822	0.15188
Caribbean	Americas	2016	3762.12	675.199	4468.53	63.9542	2770.32	59.6817	3091.29	112.102	0.840326	0.140048	1.3543	0.216819	1.21217	0.179192
Western Europe	Europe	2017	3636.99	173.669	4561.86	18.2485	2853.29	19.7744	3254.46	32.8273	0.797343	0.0396993	1.27493	0.0656476	1.1179	0.0596001
Caribbean	Americas	1961	2965.73	325.142	4249.79	7.39537	2604.56	5.06554	2731.91	11.0416	0.697849	0.0764182	1.13873	0.125292	1.08562	0.118956
Caribbean	Americas	1962	2909.55	283.661	4249.11	7.09597	2603.46	5.07499	2729.57	11.0549	0.684737	0.0666554	1.11763	0.109388	1.06595	0.103779
Caribbean	Americas	1963	2942.23	277.154	4248.53	6.84126	2602.35	5.20444	2727.61	11.1191	0.69252	0.0651179	1.13064	0.106862	1.07868	0.101377
Caribbean	Americas	1964	3081.8	341.541	4248.39	6.53477	2601.5	5.37074	2726.65	11.0216	0.7254	0.0803223	1.18468	0.131706	1.13027	0.125145
Caribbean	Americas	1965	3085.33	326.554	4252.05	6.19676	2601.93	5.44645	2730.92	10.671	0.725612	0.0767612	1.18586	0.126032	1.12981	0.119569
Caribbean	Americas	1966	3126.96	342.519	4250.96	5.93017	2600.89	5.64946	2729.21	10.4132	0.735594	0.0805773	1.20234	0.132216	1.14577	0.125575
Caribbean	Americas	1967	3166.76	341.937	4250.52	6.05247	2600.18	6.01553	2728.65	10.4558	0.745056	0.0806307	1.218	0.132272	1.16067	0.125993
Caribbean	Americas	1968	3155.94	317.561	4250.69	6.6995	2599.83	6.50709	2729.1	10.9821	0.742497	0.075058	1.21402	0.123095	1.15657	0.117569
Caribbean	Americas	1969	3113.5	300.138	4251.26	7.78456	2599.81	7.07006	2730.19	12.0552	0.732433	0.071124	1.19772	0.116589	1.14062	0.11172
Caribbean	Americas	1970	3131.02	317.027	4254.55	8.56455	2600.87	7.53273	2734.79	12.8997	0.736005	0.0751923	1.20401	0.123324	1.14519	0.118265
Caribbean	Americas	1971	3214.39	371.768	4253.78	10.5253	2600.68	8.34077	2734.07	15.3583	0.755754	0.0881066	1.23617	0.144315	1.17604	0.138386
Caribbean	Americas	1972	3216.19	403.865	4254.11	12.2313	2601.09	9.03298	2734.69	17.6962	0.756134	0.0956602	1.23669	0.156648	1.17648	0.150206
Caribbean	Americas	1973	3225.18	384.352	4255.28	13.7189	2601.94	9.65331	2736.39	19.9219	0.758043	0.0911222	1.23975	0.149236	1.17907	0.143322
Caribbean	Americas	1974	3231.85	391.805	4257.15	15.0041	2603.11	10.2502	2739.01	22.0101	0.759262	0.0927463	1.24174	0.151918	1.18036	0.145727
Caribbean	Americas	1975	3244.09	367.489	4260.6	16.0638	2604.95	10.8545	2743.72	23.8819	0.761533	0.0870871	1.24557	0.142623	1.18285	0.137139
Caribbean	Americas	1976	3126.42	323.594	4262.48	17.0952	2606.27	11.4485	2746.42	25.7242	0.733551	0.0764997	1.19974	0.125418	1.13872	0.12033
Caribbean	Americas	1977	3202.59	346.81	4265.44	17.789	2608.03	11.9621	2750.49	27.1635	0.750871	0.0816364	1.2281	0.133928	1.16465	0.127872
Caribbean	Americas	1978	3318.16	418.935	4269.19	18.3771	2610.08	12.483	2755.65	28.4278	0.777256	0.0981969	1.27141	0.161178	1.20437	0.153032
Caribbean	Americas	1979	3328.96	450.877	4273.5	19.0708	2612.32	13.0798	2761.65	29.7331	0.778921	0.105137	1.27436	0.172696	1.20542	0.162861
Caribbean	Americas	1980	3652.31	649.959	4278.61	19.6522	2614.89	13.6968	2768.89	30.8838	0.853499	0.151328	1.39672	0.248365	1.3189	0.233626
Caribbean	Americas	1981	3859.99	672.179	4284.11	20.9029	2617.92	14.4243	2777.13	32.6302	0.900816	0.155863	1.47437	0.256058	1.38959	0.239477
Caribbean	Americas	1982	3711	645.037	4289.75	22.4519	2620.95	15.3386	2785.67	34.8663	0.864801	0.148936	1.41568	0.244874	1.33149	0.227558
Caribbean	Americas	1983	3642.54	630.349	4295.51	24.0212	2624.01	16.3071	2794.49	37.2223	0.847615	0.14492	1.38781	0.23842	1.30245	0.220083
Caribbean	Americas	1984	3482.25	522.82	4301.24	25.4141	2627.13	17.2191	2803.44	39.41	0.809224	0.119382	1.32512	0.196694	1.24109	0.179712
Caribbean	Americas	1985	3599.46	541.82	4307.31	26.4491	2630.5	17.962	2812.98	41.2033	0.835239	0.123344	1.36788	0.203159	1.27834	0.18472
Caribbean	Americas	1986	3526.66	499.921	4312.58	27.6965	2634.09	18.867	2821.68	43.3348	0.817358	0.113359	1.33838	0.186671	1.24865	0.168764
Caribbean	Americas	1987	3428.88	454.549	4317.31	28.2202	2637.49	19.5226	2829.81	44.6196	0.793817	0.102644	1.29952	0.168783	1.21047	0.15169
Caribbean	Americas	1988	3448.95	435.795	4321.75	28.3221	2640.8	20.0418	2837.62	45.3952	0.797706	0.0982728	1.30559	0.161564	1.21442	0.14482
Caribbean	Americas	1989	3309.63	364.44	4326.17	28.4549	2644.15	20.6135	2845.43	46.1929	0.764692	0.081438	1.25117	0.133433	1.16208	0.118099
Caribbean	Americas	1990	3434.96	429.596	4330.91	28.2934	2647.72	21.1691	2853.62	46.5803	0.792755	0.0965786	1.29673	0.157985	1.20251	0.141109
Caribbean	Americas	1991	3463.06	425.442	4334.51	28.218	2651.23	21.7274	2860.37	47.0061	0.798571	0.0953534	1.30557	0.1556	1.20944	0.138389
Caribbean	Americas	1992	3448.16	429.078	4338.73	28.9457	2654.83	22.6129	2867.72	48.3237	0.794331	0.0960001	1.2981	0.156367	1.20104	0.138873
Caribbean	Americas	1993	3372.38	393.728	4343.41	30.1705	2658.42	23.6625	2875.46	50.1345	0.776097	0.0879551	1.26797	0.143209	1.17173	0.127183
Caribbean	Americas	1994	3393.43	420.893	4348.18	31.4174	2661.84	24.6304	2883.2	51.8454	0.780034	0.0940058	1.27412	0.152904	1.17571	0.135936
Caribbean	Americas	1995	3416.03	446.105	4352.79	31.9617	2665.09	25.2774	2890.65	52.6137	0.784355	0.0995455	1.28095	0.161789	1.18033	0.143747
Caribbean	Americas	1996	3397.71	438.128	4357.84	33.7444	2669.1	26.4234	2899.18	55.1344	0.779248	0.0975284	1.27218	0.158488	1.1706	0.140473
Eastern Europe	Europe	1997	4461.48	355.84	4542.49	11.8865	2804.93	11.0237	3205.12	20.117	0.982216	0.0789671	1.59081	0.129045	1.39225	0.113804
Caribbean	Americas	1998	3436.42	457.326	4367.24	35.5445	2676.78	27.8992	2915.05	57.952	0.786352	0.101158	1.28281	0.163885	1.17722	0.144163
Caribbean	Americas	1999	3511.98	497.772	4371.64	36.0669	2680.34	28.4441	2922.49	58.9399	0.802722	0.109829	1.30904	0.177683	1.19964	0.155665
Caribbean	Americas	2000	3567.85	525.113	4375.83	36.4221	2683.63	28.9542	2929.61	59.7573	0.81465	0.115846	1.3281	0.187327	1.21553	0.164021
Caribbean	Americas	2001	3639.2	522.333	4380.93	36.9101	2687.69	29.428	2938.12	60.789	0.83	0.114986	1.35267	0.185809	1.23634	0.162229
Caribbean	Americas	2002	3634.68	486.52	4385.63	37.1866	2691.41	29.7847	2946.02	61.5623	0.828166	0.106849	1.3493	0.172555	1.23181	0.150246
Caribbean	Americas	2003	3683.49	506.895	4390.25	37.3445	2694.96	30.0704	2953.72	62.151	0.838421	0.1115	1.36563	0.180046	1.24514	0.157135
Caribbean	Americas	2004	3642.85	505.618	4394.97	37.3278	2698.51	30.2718	2961.55	62.4446	0.828275	0.111148	1.34878	0.17939	1.22813	0.156408
Caribbean	Americas	2005	3598.22	466.302	4399.42	37.15	2701.99	30.4073	2969.07	62.4553	0.817343	0.102144	1.33062	0.164657	1.21016	0.142949
Caribbean	Americas	2006	3627.42	417.97	4403.91	36.4461	2705.41	30.1304	2976.69	61.642	0.823224	0.0911101	1.33991	0.146757	1.21718	0.126614
Caribbean	Americas	2007	3650.55	419.043	4408.92	35.5771	2709.23	29.8351	2985.11	60.6131	0.827539	0.0913036	1.34656	0.146925	1.22149	0.126652
Caribbean	Americas	2008	3607.34	391.614	4414.13	34.5455	2713.24	29.4897	2993.87	59.3438	0.816794	0.0849887	1.3287	0.136781	1.20356	0.117213
Caribbean	Americas	2009	3540.35	338.534	4419.14	33.45	2717.2	29.0889	3002.36	57.9212	0.800801	0.0731268	1.30229	0.117476	1.17817	0.100225
Caribbean	Americas	2010	3531.68	335.068	4423.75	32.391	2720.94	28.651	3010.31	56.4654	0.798027	0.0724465	1.29733	0.11608	1.17224	0.0993795
Caribbean	Americas	2011	3443.13	264.436	4428.28	30.9969	2724.78	27.9598	3018.1	54.4627	0.77729	0.0564904	1.26318	0.0904014	1.14014	0.0762363
Caribbean	Americas	2012	3553.54	319.37	4432.21	29.8215	2728.36	27.3063	3025.02	52.6376	0.801451	0.0687698	1.30186	0.110191	1.17378	0.0936246
Caribbean	Americas	2013	3578.53	316.326	4435.77	28.8244	2731.76	26.678	3031.42	50.964	0.806437	0.0679707	1.30934	0.108533	1.17951	0.0920731
Caribbean	Americas	2014	3316.77	422.151	4439.3	27.9658	2735.16	26.0671	3037.79	49.4253	0.746826	0.0927997	1.21203	0.149456	1.09082	0.130566
Caribbean	Americas	2015	3325.72	409.616	4442.78	27.006	2738.47	25.4315	3044.1	47.755	0.748288	0.0900573	1.2139	0.145071	1.09161	0.126792
Caribbean	Americas	2016	3385.96	390.744	4445.75	26.4575	2741.55	24.8434	3049.65	46.5945	0.761355	0.0857169	1.23455	0.138007	1.10944	0.120271
Eastern Asia	Asia	2017	5261.73	799.015	4542.54	16.6542	2850.25	11.8144	3221.94	28.408	1.1588	0.177933	1.84664	0.282843	1.63476	0.254841
Central Asia	Asia	1992	3796.52	406.195	4341.28	51.9732	2665.21	37.5728	2879.6	85.3939	0.873864	0.0875609	1.42327	0.141087	1.31667	0.121296
Central Asia	Asia	1993	3694.68	327.59	4345.78	53.7498	2667.36	38.4548	2884.82	88.189	0.849607	0.0684371	1.3841	0.109776	1.27932	0.0906628
Central Asia	Asia	1994	3686.43	378.002	4351.54	55.2092	2670.03	39.1822	2891.75	90.4798	0.846486	0.0800797	1.37943	0.12879	1.27304	0.108183
Central Asia	Asia	1995	3629.34	357.624	4355.47	55.5495	2672.47	39.4669	2896.68	91.2252	0.832576	0.0744397	1.35673	0.119289	1.25102	0.0972418
Central Asia	Asia	1996	3546.03	457.215	4364.08	56.4508	2676.26	39.6403	2907.85	92.4476	0.811623	0.0974916	1.32327	0.157118	1.21674	0.132161
Northern Europe	Europe	1997	4353.36	336.935	4526.77	6.59177	2818.72	10.2517	3192.15	11.8636	0.961715	0.0747415	1.54477	0.123549	1.36395	0.107776
Central Asia	Asia	1998	3469.43	470.665	4382.04	55.1674	2684.24	38.3874	2932.28	90.7373	0.790799	0.100437	1.29077	0.162234	1.18037	0.136315
Central Asia	Asia	1999	3575.28	475.395	4391.17	53.5491	2688.57	37.2791	2945.52	88.5506	0.813328	0.101637	1.32818	0.16425	1.21122	0.138412
Central Asia	Asia	2000	3594.06	568.625	4399.27	51.8545	2692.77	35.9878	2958.05	86.1719	0.8159	0.122429	1.33271	0.198245	1.21167	0.16811
Central Asia	Asia	2001	3724.29	678.104	4409.77	50.279	2698.89	35.2666	2974.44	84.2625	0.843272	0.146592	1.37751	0.237451	1.24794	0.202229
Central Asia	Asia	2002	3794.81	663.207	4418.58	47.7049	2704.54	34.1368	2989.23	81.0424	0.857556	0.142689	1.40068	0.230813	1.26531	0.195001
Central Asia	Asia	2003	3979.31	752.154	4425.95	44.3618	2709.88	32.6723	3002.65	76.7159	0.897766	0.16298	1.46585	0.263571	1.32082	0.224876
Central Asia	Asia	2004	4041.06	727.264	4431.92	40.7615	2714.96	31.0433	3014.48	71.817	0.91064	0.157623	1.48607	0.254446	1.33656	0.217045
Central Asia	Asia	2005	4123.98	733.584	4438.55	37.9342	2720.02	29.4448	3027.02	67.6312	0.928041	0.159275	1.51392	0.257047	1.35862	0.219702
Central Asia	Asia	2006	4209.23	584.35	4440.28	35.1675	2723.59	27.7506	3032.95	63.3371	0.947066	0.125318	1.54362	0.201221	1.38472	0.168482
Central Asia	Asia	2007	4257.86	622.835	4440.6	32.7355	2726.82	26.2749	3036.9	59.5302	0.957949	0.13456	1.5596	0.216128	1.39885	0.182848
Central Asia	Asia	2008	4418.89	568.452	4439.72	30.6111	2729.69	25.0188	3039	56.1676	0.994504	0.122355	1.61715	0.195976	1.45122	0.164848
Central Asia	Asia	2009	4529.07	593.858	4437.86	28.7821	2732.08	23.9122	3039.37	53.1262	1.01976	0.128419	1.65605	0.205482	1.48728	0.174052
Central Asia	Asia	2010	4661.24	648.616	4437.07	26.7653	2734.19	22.777	3040.46	49.7491	1.04969	0.141003	1.703	0.225453	1.53003	0.192528
Central Asia	Asia	2011	4694.78	661.776	4431.19	26.2097	2734.34	22.1541	3034.32	48.073	1.05866	0.144528	1.71519	0.231104	1.54421	0.198861
Central Asia	Asia	2012	4808.51	656.237	4426.23	26.0727	2734.66	21.7349	3028.57	46.8508	1.08556	0.143501	1.75664	0.229352	1.58482	0.198013
Central Asia	Asia	2013	4896.17	663.536	4421.73	26.4291	2734.79	21.5666	3022.66	46.2676	1.10648	0.145193	1.78859	0.231893	1.61693	0.200712
Central Asia	Asia	2014	4277.15	551.012	4417.59	27.1586	2734.56	21.613	3016.57	46.3257	0.967553	0.120395	1.56288	0.193418	1.41578	0.167849
Central Asia	Asia	2015	4391	579.648	4414.43	27.681	2733.98	21.687	3011.31	46.3971	0.993989	0.12663	1.60476	0.203283	1.45592	0.176592
Central Asia	Asia	2016	4305.92	523.629	4411.93	29.4612	2733.35	22.3448	3006.56	48.3515	0.975292	0.113712	1.57406	0.182288	1.43003	0.157248
Northern Europe	Europe	2017	3834.72	178.143	4541.03	10.7093	2839.51	8.24205	3219.48	18.3944	0.844494	0.0398897	1.35061	0.0650651	1.19123	0.0575773
Micronesia	Oceania	1961	4548.68	0	4250.81	0	2602.6	0	2735.34	0	1.07007	0	1.74775	0	1.66293	0
Eastern Africa	Africa	1962	3353.58	854.049	4252.52	19.9665	2606.61	14.2935	2738.01	33.033	0.789122	0.203545	1.28756	0.333092	1.22704	0.323253
Eastern Africa	Africa	1963	3305.33	776.269	4250.48	20.0566	2604.75	14.2357	2734.39	33.6462	0.778022	0.184691	1.26978	0.302611	1.21054	0.292873
Eastern Africa	Africa	1964	3322.97	810.162	4248.99	20.1822	2603.26	14.368	2731.77	34.225	0.782446	0.192667	1.27731	0.315877	1.21819	0.305496
Eastern Africa	Africa	1965	3356.16	839.129	4251.71	19.9136	2603.23	14.4998	2734.79	34.2528	0.78973	0.199267	1.29011	0.327166	1.22893	0.315565
Eastern Africa	Africa	1966	3339.68	829.685	4248.35	19.4109	2600.99	14.2127	2729.63	33.4629	0.786444	0.197047	1.28494	0.324375	1.22512	0.312478
Eastern Africa	Africa	1967	3451.97	1048.63	4246.47	19.2282	2599.56	14.1345	2726.58	32.9639	0.813276	0.248437	1.32897	0.408534	1.26788	0.392196
Eastern Africa	Africa	1968	3480.9	1029.11	4245.57	19.372	2598.7	14.2224	2724.98	32.8191	0.820247	0.243691	1.34045	0.400484	1.27912	0.384147
Eastern Africa	Africa	1969	3471.24	1052.5	4245.04	19.8863	2598.13	14.4473	2724.05	33.1788	0.818077	0.249145	1.33705	0.409696	1.27599	0.392541
Eastern Africa	Africa	1970	3481.23	1062.27	4248.7	19.7481	2598.91	14.5801	2728.63	32.8826	0.819679	0.250944	1.34044	0.412837	1.27731	0.39414
Eastern Africa	Africa	1971	3436.22	1044.76	4246.01	20.4444	2597.36	14.7372	2724.61	33.4333	0.809591	0.246945	1.32384	0.406007	1.26259	0.387847
Eastern Africa	Africa	1972	3459.48	1072.72	4244.22	21.5145	2596.3	15.072	2721.86	34.6396	0.815482	0.253779	1.33339	0.416635	1.27263	0.398719
Eastern Africa	Africa	1973	3445.48	1000.2	4243.04	22.7598	2595.59	15.5094	2720.03	36.2145	0.812326	0.236552	1.32818	0.388365	1.26796	0.371276
Eastern Africa	Africa	1974	3522.48	1036.37	4242.15	24.015	2595.1	15.9953	2718.76	37.9023	0.830652	0.245094	1.35804	0.401884	1.29688	0.38445
Eastern Africa	Africa	1975	3623.97	1126.27	4245.56	24.4637	2595.86	16.4034	2723.11	38.6786	0.853895	0.265987	1.3968	0.436465	1.33211	0.416473
Eastern Africa	Africa	1976	3671.48	1129.92	4242.67	25.3259	2594.43	16.9482	2719.03	40.1212	0.865661	0.267091	1.41582	0.438019	1.35152	0.418519
Eastern Africa	Africa	1977	3617.08	1130.57	4240.79	26.0651	2593.5	17.5006	2716.33	41.4467	0.853291	0.267621	1.39547	0.438685	1.33312	0.420008
Eastern Africa	Africa	1978	3614.96	1149.17	4239.64	26.6763	2592.96	18.0333	2714.66	42.5947	0.853056	0.272297	1.39496	0.446033	1.33328	0.42782
Eastern Africa	Africa	1979	3604.58	1179.49	4239	27.1974	2592.7	18.54	2713.77	43.5828	0.850822	0.279829	1.3912	0.458134	1.3302	0.440246
Eastern Africa	Africa	1980	3498.95	1109.89	4242.29	27.0016	2593.59	19.0435	2717.97	43.6746	0.825171	0.263149	1.34985	0.431076	1.28892	0.413668
Eastern Africa	Africa	1981	3516.29	1173.21	4240.09	26.6076	2592.52	18.7383	2714.71	43.0393	0.829775	0.278578	1.35719	0.45603	1.29714	0.438748
Eastern Africa	Africa	1982	3547.76	1259.67	4239.38	26.4303	2592.16	18.5481	2713.43	42.7396	0.837513	0.299444	1.36979	0.490007	1.30999	0.472384
Eastern Africa	Africa	1983	3601.06	1310.26	4239.67	26.5161	2592.29	18.4944	2713.54	42.818	0.85003	0.311411	1.39022	0.50938	1.32955	0.491159
Eastern Africa	Africa	1984	3458.42	1164.48	4240.39	26.8423	2592.63	18.5568	2714.37	43.2224	0.816177	0.277088	1.33485	0.453105	1.2763	0.437666
Eastern Africa	Africa	1985	3500.38	1196.86	4244.45	26.8689	2593.87	18.6712	2719.59	43.3105	0.825459	0.285199	1.35072	0.466781	1.28996	0.451647
Eastern Africa	Africa	1986	3457.73	1119.07	4243.62	26.61	2593.15	18.4027	2718.09	42.6667	0.815648	0.267041	1.33473	0.436925	1.27527	0.423762
Eastern Africa	Africa	1987	3415.63	1102.56	4243.5	26.7055	2592.72	18.4022	2717.65	42.6039	0.805706	0.263148	1.31855	0.43033	1.25977	0.417609
Eastern Africa	Africa	1988	3413.55	1054.44	4244.1	26.8072	2592.66	18.5259	2718.36	42.6528	0.805113	0.251758	1.31775	0.411483	1.2587	0.399652
Eastern Africa	Africa	1989	3491.88	1158.53	4245.68	26.3645	2593.14	18.5872	2720.61	42.0961	0.823441	0.276647	1.34798	0.452323	1.28715	0.439457
Eastern Africa	Africa	1990	3412.59	1066.85	4250.64	25.2326	2594.91	18.6294	2727.44	40.8414	0.803649	0.254226	1.31623	0.415777	1.25423	0.402909
Eastern Africa	Africa	1991	3404.01	1100.51	4251.73	24.3149	2595.65	17.9079	2729.35	39.4376	0.801441	0.261914	1.31263	0.428762	1.25034	0.414726
Eastern Africa	Africa	1992	3287.78	1033.6	4254.4	24.0423	2597.19	17.4404	2733.41	38.7158	0.773478	0.245394	1.26697	0.402164	1.20551	0.387707
Eastern Africa	Africa	1993	3060.32	936.071	4254.86	22.2355	2598.89	14.9232	2734.8	34.563	0.719581	0.221194	1.17825	0.363221	1.1205	0.347798
Eastern Africa	Africa	1994	3081.55	917.046	4257.79	25.0504	2600.45	15.7137	2739.08	37.9362	0.724061	0.216515	1.18573	0.355707	1.12653	0.340331
Eastern Africa	Africa	1995	3125.91	891.574	4263.12	26.4041	2602.68	16.4512	2746.6	40.0706	0.733535	0.210189	1.20173	0.345564	1.13949	0.329891
Eastern Africa	Africa	1996	3118.81	783.526	4262.5	27.3327	2602.25	16.8609	2745.82	41.2183	0.731906	0.184284	1.19906	0.303205	1.13696	0.288649
Australia and New Zealand	Oceania	1997	3918.24	253.647	4505.89	6.72452	2806.58	6.9507	3156.46	11.2265	0.86967	0.0577421	1.39633	0.0942453	1.24165	0.0853089
Eastern Africa	Africa	1998	3235.53	880.112	4261.18	27.8308	2601.54	17.5817	2744.6	42.3757	0.759704	0.208157	1.24456	0.342198	1.18066	0.327975
Eastern Africa	Africa	1999	3270.34	899.536	4260.73	27.8693	2601.42	17.8992	2744.46	42.7573	0.768026	0.21297	1.25813	0.350125	1.19368	0.335866
Eastern Africa	Africa	2000	3246.81	912.321	4263.02	27.8949	2602.19	18.177	2747.87	43.0815	0.762169	0.216133	1.24887	0.35565	1.18392	0.341204
Eastern Africa	Africa	2001	3336.42	953.816	4260.9	28.3953	2601.52	18.5723	2745.32	44.104	0.783604	0.226104	1.28371	0.372005	1.21779	0.357133
Eastern Africa	Africa	2002	3408.96	1021.45	4260.2	28.4473	2601.51	18.7354	2744.49	44.5911	0.800673	0.241267	1.31147	0.396884	1.24424	0.378993
Eastern Africa	Africa	2003	3366.72	962.255	4260.49	28.3183	2601.94	18.8369	2744.88	44.8507	0.790763	0.227724	1.29512	0.374663	1.22887	0.358631
Eastern Africa	Africa	2004	3372.4	907.731	4261.23	28.1538	2602.52	18.9973	2745.8	44.9908	0.791875	0.214518	1.2968	0.352737	1.23018	0.337126
Eastern Africa	Africa	2005	3465.74	879.231	4264.02	27.6625	2603.49	19.1369	2749.36	44.6177	0.813108	0.206864	1.33187	0.339989	1.262	0.323037
Eastern Africa	Africa	2006	3490.52	844.775	4264.82	27.5331	2604.23	19.5626	2750.45	44.5694	0.81874	0.198715	1.34094	0.326386	1.27037	0.31004
Eastern Africa	Africa	2007	3478.09	838.588	4266.15	27.4965	2605.17	20.0173	2752.27	44.5033	0.815601	0.197397	1.33572	0.324048	1.26511	0.308196
Eastern Africa	Africa	2008	3449.44	828.425	4267.92	27.5511	2606.28	20.4679	2754.76	44.4802	0.80853	0.194724	1.3241	0.319394	1.25347	0.303268
Eastern Africa	Africa	2009	3503.27	838.509	4270.09	27.7902	2607.6	20.933	2757.92	44.6898	0.820691	0.196785	1.34399	0.32253	1.27142	0.305723
Eastern Africa	Africa	2010	3561.59	829.112	4274.04	27.8133	2609.44	21.3322	2763.53	44.7012	0.83359	0.194552	1.36538	0.318752	1.28998	0.302186
Eastern Africa	Africa	2011	3587.01	818.412	4276.58	28.2981	2611.28	21.7789	2767.56	45.3708	0.839038	0.191977	1.37412	0.314286	1.29728	0.297976
Eastern Africa	Africa	2012	3656.13	845.215	4279.67	28.7598	2613.45	22.2443	2772.42	46.1642	0.85445	0.197339	1.39922	0.32296	1.3195	0.304438
Eastern Africa	Africa	2013	3609.5	846.345	4283.15	29.2216	2615.87	22.7444	2777.9	47.0656	0.842869	0.197485	1.38007	0.323068	1.30013	0.304461
Eastern Africa	Africa	2014	3556.31	878.266	4286.83	29.7221	2618.47	23.2839	2783.75	48.0623	0.829813	0.205215	1.35859	0.336034	1.27861	0.317187
Eastern Africa	Africa	2015	3547.41	883.111	4291.83	29.9506	2621.44	23.7483	2791.37	48.7234	0.826776	0.206169	1.35368	0.337701	1.27198	0.318426
Eastern Africa	Africa	2016	3574.85	890.166	4295.46	30.224	2624.22	24.1536	2797.27	49.3678	0.832473	0.207664	1.36274	0.340223	1.27915	0.320493
Eastern Europe	Europe	2017	4149.93	525.187	4547.58	15.9983	2832	17.5699	3233.34	24.4793	0.912651	0.115803	1.46576	0.187072	1.28381	0.163578
Eastern Africa	Africa	1961	3342.18	814.704	4255.38	19.9579	2608.88	14.3678	2742.93	32.4784	0.785916	0.194176	1.28198	0.317237	1.22064	0.308089
Eastern Asia	Asia	1962	2784.1	221.254	4344.46	45.697	2675.97	26.4698	2874.89	73.0371	0.640397	0.0437207	1.03974	0.0720549	0.96719	0.0515627
Eastern Asia	Asia	1963	2648.32	285.116	4341.02	47.9907	2672.05	28.7331	2870.14	78.1546	0.609452	0.0578414	0.990175	0.0947441	0.920848	0.0709272
Eastern Asia	Asia	1964	2588.83	293.299	4337.22	50.1608	2668.49	31.1535	2866.01	82.5447	0.596253	0.0597794	0.969152	0.0975243	0.901378	0.0739842
Eastern Asia	Asia	1965	2789.79	232.377	4336.92	51.216	2666.64	33.1935	2867.04	84.8607	0.642757	0.0450844	1.04534	0.0729303	0.971674	0.0503775
Eastern Asia	Asia	1966	2860.18	221.525	4328.83	53.5923	2662.56	35.4329	2858.04	88.5113	0.660213	0.0418199	1.07335	0.0670887	0.999414	0.0436498
Eastern Asia	Asia	1967	2784.17	254.196	4324.49	54.8938	2660.84	37.1681	2854.17	90.305	0.643199	0.049246	1.04527	0.0786036	0.973782	0.0546803
Eastern Asia	Asia	1968	2711.94	315.9	4322.77	55.207	2660.82	38.3342	2853.55	90.657	0.626568	0.0633121	1.01782	0.1013	0.948069	0.07603
Eastern Asia	Asia	1969	2735.77	283.039	4322.23	54.9432	2661.54	39.0036	2853.83	90.2677	0.632272	0.0561917	1.0267	0.0897161	0.956741	0.0667125
Eastern Asia	Asia	1970	2767.99	266.813	4320.92	55.1126	2662.1	39.3646	2852.56	90.4242	0.639961	0.0523366	1.03866	0.0833163	0.968611	0.0605814
Eastern Asia	Asia	1971	2726.44	300.225	4320.42	54.7109	2662.8	39.6228	2851.54	90.1056	0.630343	0.060291	1.02265	0.0962011	0.954101	0.0730689
Eastern Asia	Asia	1972	2661.12	341.079	4323.35	52.5661	2665.19	38.8195	2854.34	87.6145	0.614731	0.0700604	0.997066	0.111858	0.929922	0.0879889
Eastern Asia	Asia	1973	2834.05	262.096	4328.73	49.3672	2668.69	37.3651	2860	83.8018	0.654149	0.0521809	1.06096	0.0826308	0.989335	0.0611792
Eastern Asia	Asia	1974	2777.07	259.662	4336.21	45.9197	2672.95	35.7826	2868.56	79.6095	0.639928	0.0524442	1.03803	0.0831578	0.966603	0.0629653
Eastern Asia	Asia	1975	2771.36	310.992	4341.83	43.4188	2677.16	34.5029	2875.46	76.4272	0.637744	0.0650403	1.03422	0.104157	0.96208	0.0837189
Eastern Asia	Asia	1976	2671.94	362.653	4354.47	38.7524	2683.27	32.3871	2891.79	70.2422	0.613063	0.0779117	0.994789	0.125206	0.922136	0.104907
Eastern Asia	Asia	1977	2740.43	321.004	4368.34	35.2299	2689.81	30.8021	2910.38	65.3336	0.626886	0.0683692	1.01794	0.10907	0.940053	0.0902091
Eastern Asia	Asia	1978	2907.64	269.575	4382.87	32.471	2696.71	29.5295	2930.62	61.1579	0.6631	0.0572785	1.07762	0.0914272	0.991142	0.0755211
Eastern Asia	Asia	1979	2814.69	317.983	4396.94	30.0177	2703.7	28.2553	2951.11	57.0823	0.63981	0.0685105	1.04035	0.109461	0.952589	0.0926136
Eastern Asia	Asia	1980	2818.64	291.679	4409.62	27.3851	2710.63	26.7903	2970.57	52.5489	0.63891	0.0625464	1.0392	0.099356	0.947813	0.0837157
Eastern Asia	Asia	1981	2822.08	289.296	4423.6	25.9515	2718.66	25.6528	2992.43	49.5111	0.637699	0.0621865	1.03746	0.099018	0.942148	0.0839298
Eastern Asia	Asia	1982	2907.98	270.402	4433.36	24.771	2725.08	24.5171	3009.62	46.6599	0.655695	0.057795	1.06657	0.0916104	0.965402	0.0772647
Eastern Asia	Asia	1983	2981.06	221.375	4440.05	23.9505	2730.49	23.4502	3023.42	44.2679	0.67121	0.0466216	1.09134	0.0734739	0.985353	0.0608508
Eastern Asia	Asia	1984	3020.4	228.917	4444.63	23.8396	2735.44	22.6356	3034.74	42.9635	0.679378	0.0485067	1.10378	0.0770391	0.994684	0.0644098
Eastern Asia	Asia	1985	2962.39	261.708	4449.99	23.5444	2740.6	21.9903	3046.81	41.6928	0.66549	0.0557315	1.08046	0.0887653	0.971586	0.0747369
Eastern Asia	Asia	1986	3014.24	261.483	4447.63	25.239	2743.04	21.9775	3048.31	43.2098	0.677489	0.0555046	1.09843	0.0888228	0.988117	0.0744496
Eastern Asia	Asia	1987	3070.65	266.277	4444.13	27.9393	2745.27	22.3132	3047.87	46.2581	0.690665	0.0558593	1.11803	0.0896969	1.00665	0.0739263
Eastern Asia	Asia	1988	3061.06	278.47	4440.36	31.3268	2747.5	22.9429	3046.4	50.4051	0.689022	0.0577979	1.11355	0.0931394	1.00381	0.0755771
Eastern Asia	Asia	1989	3044.17	313.655	4438.15	34.19	2750.34	23.4784	3046.17	54.0801	0.685472	0.0651408	1.10615	0.105349	0.998102	0.0854582
Eastern Asia	Asia	1990	3139.7	268.576	4435.9	36.5613	2753.63	23.7584	3045.32	57.2286	0.707412	0.0548256	1.13965	0.0892229	1.02997	0.070485
Eastern Asia	Asia	1991	3087.58	255.528	4434.1	39.1001	2755.61	24.6069	3043.77	60.9854	0.695943	0.0515669	1.11991	0.0838427	1.01338	0.0650976
Eastern Asia	Asia	1992	3175.35	219.729	4440.2	38.1081	2761.28	24.0827	3051.84	60.4133	0.714802	0.0432459	1.14946	0.0703115	1.03961	0.0522943
Eastern Asia	Asia	1993	3394.7	112.507	4450.9	35.0496	2768.87	22.818	3065.33	57.3336	0.762575	0.0201841	1.22584	0.0328873	1.10725	0.0217565
Eastern Asia	Asia	1994	3480.73	91.5073	4461.74	32.0092	2775.9	21.7347	3078.63	54.3292	0.780036	0.015509	1.25376	0.0246031	1.13048	0.0143633
Eastern Asia	Asia	1995	3604.59	76.5239	4469.12	30.2298	2780.8	21.275	3087.57	52.8598	0.806523	0.0146807	1.29618	0.022878	1.16754	0.0209862
Eastern Asia	Asia	1996	3685.52	69.9476	4484.96	25.6687	2789.25	19.6834	3108.28	47.2268	0.821752	0.0151155	1.32133	0.0237424	1.18589	0.025161
Northern America	Americas	1997	4322.6	26.5999	4504.26	5.90245	2802.11	5.45356	3153.49	9.96308	0.95968	0.00713791	1.54265	0.01243	1.37077	0.0126582
Eastern Asia	Asia	1998	3901.41	130.65	4497.22	22.9315	2794.87	19.4352	3125.88	43.9327	0.867625	0.0316793	1.39616	0.0523382	1.24871	0.053617
Eastern Asia	Asia	1999	4006.71	143.111	4501.33	22.1109	2796.88	19.4485	3133.56	42.5563	0.890245	0.0347086	1.43287	0.057644	1.27931	0.0580969
Eastern Asia	Asia	2000	4304.45	240.419	4506.94	20.7952	2800.59	18.961	3144.17	40.0911	0.955271	0.0562254	1.53747	0.0926069	1.36998	0.0885704
Eastern Asia	Asia	2001	4354.83	257.367	4508.69	20.5711	2802.56	18.9104	3149.88	39.1321	0.966089	0.0599877	1.55439	0.0985979	1.38352	0.0934748
Eastern Asia	Asia	2002	4457.8	319.586	4513.76	19.5516	2806.76	18.2794	3160.66	36.7533	0.987854	0.0735451	1.58885	0.120345	1.41148	0.111891
Eastern Asia	Asia	2003	4472.06	331.268	4520.74	18.0736	2812.44	17.2507	3174.2	33.6681	0.98946	0.0756892	1.59067	0.123622	1.40984	0.113696
Eastern Asia	Asia	2004	4560.22	372.397	4526.93	16.8297	2818.05	16.2215	3186.23	31.0585	1.00759	0.0844412	1.6188	0.137435	1.43218	0.125133
Eastern Asia	Asia	2005	4646.21	402.284	4531.09	16.0326	2822.79	15.3595	3194.86	29.2601	1.02563	0.0907657	1.64651	0.147184	1.45517	0.133262
Eastern Asia	Asia	2006	4558.87	399.695	4534.86	15.515	2827.55	14.5575	3202.46	27.9673	1.00551	0.0899894	1.61279	0.145444	1.42438	0.131508
Eastern Asia	Asia	2007	4649.11	432.155	4537.13	15.1643	2831.79	13.7527	3207.37	27.0762	1.0249	0.0970561	1.6422	0.156169	1.45035	0.141134
Eastern Asia	Asia	2008	4808.7	506.207	4538.11	15.0486	2835.4	13.0211	3210.03	26.6354	1.05989	0.113387	1.69642	0.18169	1.499	0.164091
Eastern Asia	Asia	2009	4829.94	540.739	4538.74	15.0687	2838.56	12.4018	3212.03	26.4489	1.06446	0.12104	1.70201	0.193369	1.50478	0.174852
Eastern Asia	Asia	2010	4959.27	609.355	4539.6	15.0299	2841.34	11.9181	3214.31	26.2322	1.09278	0.136165	1.74588	0.217087	1.54408	0.196119
Eastern Asia	Asia	2011	5034.21	612.292	4539.73	15.1139	2843.3	11.5282	3215.43	26.1999	1.10927	0.136865	1.771	0.217851	1.56686	0.197119
Eastern Asia	Asia	2012	5137.03	657.758	4540	15.2984	2844.87	11.3336	3216.6	26.3678	1.13188	0.146922	1.80617	0.233662	1.59835	0.211315
Eastern Asia	Asia	2013	5186.36	682.358	4540.41	15.5278	2846.16	11.2945	3217.84	26.6571	1.14266	0.152347	1.82271	0.242211	1.61313	0.21895
Eastern Asia	Asia	2014	5046.01	711.469	4540.88	15.7989	2847.27	11.349	3218.99	27.0484	1.11166	0.158626	1.77274	0.252211	1.56902	0.227536
Eastern Asia	Asia	2015	5165.86	766.024	4541.11	15.9892	2848.28	11.4409	3219.69	27.3753	1.13803	0.17067	1.81423	0.271359	1.60603	0.244573
Eastern Asia	Asia	2016	5195.26	780.632	4541.64	16.2932	2849.23	11.5995	3220.62	27.847	1.14439	0.173888	1.82397	0.27644	1.61476	0.249129
Northern America	Americas	2017	3580.27	136.536	4537.09	6.94987	2831.58	7.82067	3209	13.1132	0.789068	0.0287683	1.26429	0.0444036	1.11554	0.037584
Northern Africa	Africa	1961	2566.77	333.75	4271.38	20.8352	2625.86	14.2609	2769.62	31.3769	0.600571	0.0754266	0.976874	0.122305	0.92556	0.110788
Eastern Europe	Europe	1962	4933.16	773.503	4434.8	36.8298	2737.24	29.9446	3028.79	61.4258	1.11376	0.183078	1.80534	0.301645	1.63411	0.286667
Eastern Europe	Europe	1963	5016.38	758.969	4445.42	34.476	2741.38	29.5853	3043.15	58.562	1.12974	0.179156	1.83293	0.296259	1.65349	0.280129
Eastern Europe	Europe	1964	4933.49	827.147	4455.43	31.6721	2745.54	28.8762	3057.32	54.991	1.10861	0.193336	1.80013	0.319888	1.6188	0.298964
Eastern Europe	Europe	1965	5001.03	799.688	4464.03	29.9362	2749.48	28.1154	3070.09	52.6303	1.12149	0.18648	1.82191	0.309031	1.63369	0.287799
Eastern Europe	Europe	1966	5244.25	645.701	4473.67	25.819	2754.44	26.3027	3084.78	47.0416	1.17294	0.149924	1.90603	0.250684	1.70302	0.231586
Eastern Europe	Europe	1967	4959.52	770.329	4478.13	21.9246	2757.28	24.4408	3093.24	41.6534	1.10832	0.176979	1.8012	0.294482	1.60683	0.269237
Eastern Europe	Europe	1968	4938.18	693.566	4479.38	19.4767	2759	22.8306	3097.99	37.5264	1.10298	0.158506	1.79185	0.264754	1.59658	0.240268
Eastern Europe	Europe	1969	4974.3	583.177	4480.24	18.8852	2761.05	21.535	3102.59	34.9789	1.11053	0.132284	1.80301	0.222682	1.6048	0.199796
Eastern Europe	Europe	1970	4773.22	775.843	4482.56	19.2493	2764.14	20.3618	3109.15	33.38	1.06494	0.173731	1.72824	0.289361	1.53637	0.256396
Eastern Europe	Europe	1971	4824.97	630.452	4479.11	22.0371	2764.69	19.7348	3107.59	34.7394	1.07721	0.140562	1.74625	0.235674	1.55332	0.207103
Eastern Europe	Europe	1972	4842.39	635.771	4479.34	22.5373	2767.46	18.8271	3110.66	34.5716	1.08112	0.142058	1.7509	0.237589	1.55755	0.208935
Eastern Europe	Europe	1973	4876.52	632.026	4481.45	21.1384	2771.37	17.525	3115.73	32.7528	1.08823	0.141147	1.76069	0.235571	1.56584	0.206586
Eastern Europe	Europe	1974	4854.64	510.847	4482.85	19.5664	2774.73	16.2436	3119.09	31.0787	1.08297	0.113957	1.75038	0.190927	1.55684	0.166292
Eastern Europe	Europe	1975	4852.22	587.187	4483.13	18.9886	2776.88	15.243	3120.21	30.8048	1.08234	0.130726	1.74815	0.217269	1.55539	0.189194
Eastern Europe	Europe	1976	4872.09	518.108	4483.29	15.7763	2778.8	14.0805	3120.64	27.4121	1.08686	0.116535	1.75412	0.193116	1.56188	0.170231
Eastern Europe	Europe	1977	4842.07	522.989	4481.3	14.4064	2779.24	13.207	3117.56	26.1998	1.08062	0.117502	1.74293	0.193881	1.55365	0.170769
Eastern Europe	Europe	1978	4900.45	495.392	4478.07	14.1565	2778.65	12.7778	3112.45	26.3642	1.09442	0.111285	1.76416	0.183049	1.57483	0.161342
Eastern Europe	Europe	1979	4771.22	558.869	4475.5	13.9264	2778.04	12.6611	3108.24	26.2079	1.06621	0.125694	1.71803	0.205184	1.53551	0.182374
Eastern Europe	Europe	1980	4670.67	464.652	4473.91	13.214	2777.78	12.4934	3105.57	25.0161	1.04408	0.104717	1.68187	0.170981	1.50434	0.152097
Eastern Europe	Europe	1981	4768.05	374.348	4472.11	13.2656	2776.75	12.6407	3102.37	24.5117	1.06631	0.0852468	1.71754	0.139269	1.53741	0.125615
Eastern Europe	Europe	1982	4627.59	344.937	4472.81	13.8333	2776.62	12.9365	3102.6	24.1151	1.03481	0.0795267	1.6671	0.12969	1.49225	0.11923
Eastern Europe	Europe	1983	4645.35	383.632	4475.28	16.0032	2777.12	13.5734	3105.27	25.7024	1.0383	0.0889466	1.67331	0.144345	1.49694	0.13352
Eastern Europe	Europe	1984	4741.71	298.619	4478.08	18.8931	2777.68	14.4399	3108.39	28.9279	1.05917	0.0708953	1.70765	0.115454	1.52647	0.109272
Eastern Europe	Europe	1985	4678.23	334.806	4479.81	21.2718	2777.97	15.0845	3110.18	32.0275	1.04466	0.0792025	1.68471	0.128557	1.5054	0.121709
Eastern Europe	Europe	1986	4609.15	404.524	4484.3	24.3825	2779.61	16.3572	3115.93	36.4726	1.02835	0.095526	1.65901	0.153898	1.48087	0.1459
Eastern Europe	Europe	1987	4522.41	308.227	4487.2	24.4567	2780.54	16.5024	3119.77	37.2081	1.00821	0.0735526	1.627	0.11829	1.4508	0.113715
Eastern Europe	Europe	1988	4584.61	303.537	4489.38	22.7016	2781.24	15.9019	3122.96	35.6649	1.02148	0.0714111	1.64887	0.115681	1.46899	0.109612
Eastern Europe	Europe	1989	4554.06	351.384	4492.27	21.0109	2782.48	15.3436	3127.48	34.2334	1.01409	0.0821981	1.63731	0.13364	1.45735	0.125827
Eastern Europe	Europe	1990	4456.49	417.431	4494.86	20.3063	2784.35	15.1944	3132.09	34.0463	0.991841	0.096591	1.60133	0.157588	1.42428	0.146508
Eastern Europe	Europe	1991	4430.83	594.325	4498.02	17.5853	2786.13	14.1726	3137.43	30.8894	0.985404	0.134603	1.59119	0.219571	1.41369	0.199372
Eastern Europe	Europe	1992	4378.51	400.629	4503.18	13.3083	2782.99	10.5708	3147.75	22.9832	0.972305	0.0888126	1.57339	0.144552	1.39108	0.127875
Eastern Europe	Europe	1993	4417.64	453.782	4511.27	12.735	2787.47	11.0329	3159.03	22.8586	0.979328	0.101261	1.58505	0.16459	1.3988	0.146667
Eastern Europe	Europe	1994	4330.31	379.513	4519.13	12.066	2791.64	11.1618	3170.09	22.0996	0.958297	0.0848133	1.55141	0.138222	1.36634	0.123129
Eastern Europe	Europe	1995	4397.44	372.836	4525.14	11.5461	2795.23	11.1108	3179.07	21.1715	0.971857	0.0833293	1.5734	0.135551	1.38359	0.12099
Eastern Europe	Europe	1996	4373.62	374.272	4535.01	11.9788	2800.63	11.1123	3193.47	20.8607	0.964497	0.0835587	1.56187	0.135834	1.36989	0.120979
Eastern Asia	Asia	1997	3813.29	87.7663	4493.28	23.6859	2793.3	19.271	3119.55	44.8291	0.848719	0.0213466	1.36527	0.0349605	1.22277	0.0376431
Eastern Europe	Europe	1998	4447.47	347.313	4548.46	11.1333	2808.64	10.8016	3215.21	18.8603	0.977861	0.0772183	1.58367	0.125354	1.38353	0.111215
Eastern Europe	Europe	1999	4381.5	366.352	4554.05	10.4036	2812.46	10.5433	3225.31	17.7478	0.962187	0.081436	1.55802	0.131354	1.35877	0.117036
Eastern Europe	Europe	2000	4386.21	387.666	4559.59	10.2897	2816.53	10.1883	3235.69	17.3453	0.962047	0.085926	1.55744	0.138707	1.35582	0.122722
Eastern Europe	Europe	2001	4422.02	396.116	4562.76	9.07997	2819.83	10.2071	3243.03	15.9562	0.969219	0.0875536	1.56833	0.141387	1.36377	0.124552
Eastern Europe	Europe	2002	4425.53	423.925	4566.03	8.13759	2823.47	9.91352	3250.67	14.6596	0.969279	0.0933592	1.56755	0.150898	1.3616	0.132101
Eastern Europe	Europe	2003	4474.89	475.802	4569.03	7.19539	2827.22	9.39409	3257.91	13.3032	0.979435	0.104536	1.58288	0.168463	1.37368	0.147348
Eastern Europe	Europe	2004	4548.35	491.462	4571.02	6.30881	2830.58	8.91912	3263.48	11.9489	0.995059	0.107693	1.60693	0.17356	1.39378	0.151213
Eastern Europe	Europe	2005	4609.67	487.405	4572.44	5.71964	2833.31	8.62695	3267.79	10.8108	1.00816	0.10671	1.62711	0.172698	1.41069	0.149513
Eastern Europe	Europe	2006	4644.26	499.391	4571.67	5.21944	2835.16	8.41477	3268.76	9.69572	1.01588	0.109257	1.63826	0.176851	1.42083	0.152959
Eastern Europe	Europe	2007	4611.99	486.393	4570.23	4.80161	2836.68	8.1283	3268.36	8.83075	1.00914	0.106457	1.62604	0.172671	1.41112	0.14892
Eastern Europe	Europe	2008	4639.27	508.501	4568	4.43747	2837.74	7.9062	3266.44	8.12057	1.01561	0.111399	1.63504	0.180208	1.42032	0.156008
Eastern Europe	Europe	2009	4625.65	516.499	4565.32	4.31207	2838.37	7.93038	3263.54	7.64929	1.01324	0.113345	1.62993	0.183332	1.41747	0.159006
Eastern Europe	Europe	2010	4566.31	532.132	4562.89	4.34472	2838.49	8.27438	3260.6	7.46589	1.00079	0.116936	1.60898	0.18903	1.40059	0.164249
Eastern Europe	Europe	2011	4711.65	548.114	4559.55	4.22486	2838.13	8.62253	3255.95	7.03382	1.03341	0.120504	1.66043	0.194855	1.44723	0.169276
Eastern Europe	Europe	2012	4666.4	599.706	4556.65	5.60101	2837.55	9.80945	3251.45	8.67223	1.02417	0.13204	1.64495	0.213654	1.43541	0.185704
Eastern Europe	Europe	2013	4646.84	581.579	4554.1	8.0055	2836.72	11.5452	3247.06	12.0717	1.02047	0.128262	1.63856	0.207488	1.43141	0.180805
Eastern Europe	Europe	2014	4131.14	476.52	4551.8	10.3993	2835.64	13.2849	3242.79	15.6345	0.907688	0.105313	1.45726	0.170402	1.27427	0.148888
Eastern Europe	Europe	2015	4096.22	489.601	4549.54	12.0998	2834.25	14.6794	3238.5	18.2984	0.900495	0.108437	1.44575	0.175683	1.26528	0.153759
Eastern Europe	Europe	2016	4137.3	479.471	4548.54	14.7276	2833.27	16.5071	3235.88	22.3176	0.909697	0.105981	1.46066	0.171473	1.27892	0.150013
Australia and New Zealand	Oceania	2017	3355.79	79.6882	4526.48	0.901721	2827.89	3.98175	3193.83	2.5664	0.741372	0.0177591	1.18672	0.0299283	1.05073	0.0258334
South-Eastern Asia	Asia	1961	1797.72	335.852	4282.07	19.8891	2633.94	17.1321	2790.36	36.3282	0.419951	0.0791037	0.682813	0.129163	0.644839	0.123451
Melanesia	Oceania	1962	4700.39	1356.88	4244.15	24.0342	2607.44	21.9652	2720.31	39.0234	1.10581	0.312048	1.79873	0.502228	1.72148	0.468916
Melanesia	Oceania	1963	4742.07	1321.71	4247.81	20.316	2608.53	20.1782	2724.95	33.9008	1.11498	0.304711	1.81438	0.489936	1.73485	0.459136
Melanesia	Oceania	1964	4733.11	1288.22	4252.71	16.2219	2610.34	18.1199	2731.28	28.1307	1.11192	0.29787	1.81012	0.478432	1.7286	0.450375
Melanesia	Oceania	1965	4799.46	1232.39	4259.2	14.1979	2612.66	16.3813	2739.95	24.7618	1.126	0.285043	1.83432	0.457995	1.7481	0.431341
Melanesia	Oceania	1966	4568.52	1367.98	4265.54	11.3188	2615.74	14.3496	2748.55	20.2971	1.0704	0.317775	1.74396	0.511352	1.65918	0.484017
Melanesia	Oceania	1967	4448.04	1478.69	4272.75	8.76794	2619.47	12.1862	2758.6	15.9495	1.04067	0.344435	1.69568	0.554619	1.6103	0.526694
Melanesia	Oceania	1968	4479.6	1371	4280.61	7.32381	2623.71	9.84624	2769.91	12.255	1.04649	0.320095	1.70557	0.514752	1.61638	0.490623
Melanesia	Oceania	1969	4548.3	1286.07	4288.38	8.41317	2628.1	7.1754	2781.64	10.9627	1.06097	0.301322	1.72944	0.483799	1.63554	0.463541
Melanesia	Oceania	1970	4159.78	1543.76	4297.4	10.6397	2632.92	5.31685	2795.47	13.3186	0.968691	0.361583	1.5789	0.582574	1.48965	0.557211
Melanesia	Oceania	1971	4230.38	1442.98	4299.63	16.9291	2634.17	1.32087	2799.51	21.2198	0.985204	0.34038	1.60595	0.547657	1.51492	0.529054
Melanesia	Oceania	1972	4026.17	1515.06	4301.45	24.7716	2635.11	4.84727	2803.29	32.9677	0.938071	0.35924	1.52896	0.578609	1.44283	0.562458
Melanesia	Oceania	1973	3853.14	1611.75	4303.03	32.9351	2635.91	10.294	2806.97	45.8502	0.898378	0.383729	1.46414	0.618979	1.38257	0.60448
Melanesia	Oceania	1974	3686.25	1693.86	4304.52	40.3252	2636.86	15.6507	2810.72	58.0562	0.860112	0.404362	1.4017	0.653355	1.32463	0.6399
Melanesia	Oceania	1975	3654.22	1635.1	4308.77	45.4771	2638.74	20.3962	2818.05	67.518	0.852169	0.391513	1.38955	0.633762	1.31152	0.622792
Melanesia	Oceania	1976	3556.52	1675.25	4305.17	46.8076	2638.27	22.0325	2814.62	69.8612	0.830386	0.401189	1.35325	0.649804	1.27923	0.638242
Melanesia	Oceania	1977	3588.2	1635.49	4303.46	47.2199	2638.69	23.0205	2813.34	70.9658	0.837987	0.392007	1.36512	0.635019	1.29091	0.624407
Melanesia	Oceania	1978	3606.25	1612.43	4303.21	47.1028	2639.65	23.5741	2813.66	71.4346	0.842174	0.386634	1.37156	0.626473	1.2971	0.616361
Melanesia	Oceania	1979	3640.53	1552.4	4303.54	46.8003	2640.66	23.9477	2814.55	71.7936	0.84989	0.372438	1.38391	0.603583	1.30838	0.594538
Melanesia	Oceania	1980	3772.05	1458.11	4305.45	45.8159	2641.51	24.0778	2817.39	71.4265	0.879728	0.350129	1.43295	0.567796	1.35275	0.560256
Melanesia	Oceania	1981	3564.63	1563.56	4302.74	42.371	2641.62	24.0054	2814.78	68.5527	0.831992	0.37348	1.35463	0.606825	1.28045	0.59456
Melanesia	Oceania	1982	3845	1450.73	4301.41	39.9111	2642.21	24.39	2813.38	66.5618	0.896964	0.347038	1.46011	0.564601	1.37931	0.554611
Melanesia	Oceania	1983	3956.64	1366.56	4300.87	37.9358	2642.87	24.8841	2812.45	64.6515	0.922706	0.327069	1.50179	0.533002	1.41838	0.523845
Melanesia	Oceania	1984	3989.49	1356.68	4301.13	36.2264	2643.54	25.2735	2812.18	62.5035	0.930135	0.324311	1.51388	0.529347	1.42966	0.518943
Melanesia	Oceania	1985	3956.62	1360.34	4303.04	33.403	2644.59	25.2901	2813.96	58.5721	0.921898	0.324286	1.5009	0.530509	1.41639	0.517336
Melanesia	Oceania	1986	3935.52	1332.05	4305.41	32.4307	2645.98	25.5145	2817.06	57.0177	0.916388	0.317275	1.49211	0.519575	1.40689	0.505575
Melanesia	Oceania	1987	3843.2	1350.53	4308.18	32.1024	2647.36	25.8701	2820.78	56.0262	0.894401	0.3212	1.45664	0.526349	1.37233	0.510494
Melanesia	Oceania	1988	3871.82	1305.78	4311.37	32.1613	2648.83	26.2133	2825.19	55.3583	0.900333	0.310666	1.46661	0.50959	1.37999	0.49373
Melanesia	Oceania	1989	3866	1306.15	4314.65	32.3276	2650.39	26.3876	2829.88	54.7872	0.898333	0.310591	1.46366	0.509737	1.37563	0.492857
Melanesia	Oceania	1990	4009.55	1168.15	4318.3	31.2674	2652.09	26.1123	2835.19	52.7141	0.930501	0.278131	1.51627	0.457194	1.42237	0.442079
Melanesia	Oceania	1991	3886.54	1236.75	4322.59	33.3268	2654.48	26.7722	2841.55	54.8002	0.901379	0.294057	1.46896	0.482765	1.3767	0.465759
Melanesia	Oceania	1992	3823.97	1257.4	4326.29	34.4185	2656.73	26.8017	2847.44	55.8435	0.886253	0.29867	1.44424	0.489795	1.35216	0.471966
Melanesia	Oceania	1993	3925.37	926.457	4329.81	35.0631	2659.03	26.5686	2853.39	56.5946	0.908386	0.222087	1.47987	0.364715	1.38272	0.355107
Melanesia	Oceania	1994	3984.37	1045.72	4333.56	35.7975	2661.61	26.4779	2859.91	57.753	0.921486	0.249821	1.50105	0.409624	1.4012	0.397419
Melanesia	Oceania	1995	3922.67	953.429	4337.71	35.6482	2664.33	26.4458	2867.15	58.0125	0.906192	0.228024	1.476	0.374042	1.37549	0.363388
Melanesia	Oceania	1996	4089.87	964.915	4338.2	34.9895	2665.36	25.7222	2868.97	57.1962	0.944613	0.230729	1.53809	0.378216	1.43287	0.367636
Caribbean	Americas	1997	2915.11	573.768	4412.96	78.911	2722.09	71.0162	2992.32	133.849	0.659872	0.126299	1.06952	0.20275	0.972718	0.180703
Melanesia	Oceania	1998	4301.79	961.639	4342.95	35.6832	2669.55	25.5652	2877.41	58.3734	0.992409	0.230209	1.61503	0.376912	1.50246	0.367191
Melanesia	Oceania	1999	4166.8	947.601	4345.66	36.2231	2671.85	25.7452	2881.85	59.1536	0.960722	0.226626	1.56308	0.370835	1.45325	0.360889
Melanesia	Oceania	2000	4213.59	986.966	4348.95	35.679	2674.16	25.8208	2886.92	58.5087	0.970806	0.235502	1.57939	0.385471	1.46712	0.373944
Melanesia	Oceania	2001	4172.84	1016.9	4355.86	40.5623	2680.07	29.8004	2898.38	66.5008	0.960245	0.243049	1.56142	0.398065	1.44859	0.386653
Melanesia	Oceania	2002	4298.45	1010.97	4361.32	44.1796	2685.2	33.333	2907.78	72.8389	0.988041	0.242492	1.60573	0.397774	1.48797	0.387637
Melanesia	Oceania	2003	4355	1042.75	4365.93	47.059	2689.84	36.6538	2916.01	78.2371	1.00019	0.250306	1.62466	0.411214	1.50423	0.400705
Melanesia	Oceania	2004	4381.23	1034.04	4370.25	49.5954	2694.26	39.8853	2923.91	83.208	1.00534	0.248717	1.6322	0.409417	1.50978	0.39942
Melanesia	Oceania	2005	4416.42	1016.44	4374.8	50.5658	2698.54	42.8143	2932.13	86.1377	1.01234	0.244696	1.64301	0.404171	1.51779	0.393913
Melanesia	Oceania	2006	4403.03	912.994	4375.7	50.9094	2699.88	43.079	2934.21	86.3933	1.0088	0.220788	1.63664	0.365278	1.51106	0.357443
Melanesia	Oceania	2007	4426.32	1001.89	4377.23	51.7099	2701.42	43.7116	2937.18	87.5706	1.01406	0.241385	1.64496	0.398692	1.51856	0.388569
Melanesia	Oceania	2008	4499.15	1011.5	4379.16	52.7028	2703.09	44.5451	2940.69	89.2916	1.03033	0.243856	1.67107	0.402839	1.54187	0.39279
Melanesia	Oceania	2009	4434.81	1087.67	4380.88	53.7336	2704.62	45.4896	2943.88	91.235	1.01551	0.261275	1.64696	0.431085	1.51942	0.418802
Melanesia	Oceania	2010	4395.9	1105.72	4382.9	53.6513	2706	46.1328	2947.37	91.8276	1.00619	0.264938	1.63192	0.43723	1.5046	0.423486
Melanesia	Oceania	2011	4518.69	977.607	4379.75	53.0756	2704.85	46.1571	2943.53	90.9483	1.03458	0.236068	1.67725	0.3908	1.5469	0.381266
Melanesia	Oceania	2012	4613.63	929.31	4376.98	52.7103	2703.8	46.0883	2939.83	90.1391	1.05678	0.225274	1.71271	0.373443	1.58056	0.365548
Melanesia	Oceania	2013	4575	995.299	4374.06	52.2282	2702.54	45.7933	2935.52	89.0261	1.04881	0.240234	1.69958	0.397471	1.57024	0.387374
Melanesia	Oceania	2014	4392.67	939.296	4371.07	51.5324	2701.05	45.2146	2930.74	87.5302	1.00759	0.226949	1.63252	0.375557	1.50968	0.366358
Melanesia	Oceania	2015	4406.8	917.239	4369.38	49.8526	2699.75	44.2546	2927.36	84.7364	1.01107	0.221554	1.63826	0.366852	1.51564	0.357531
Melanesia	Oceania	2016	4294.75	986.458	4370.96	51.9168	2700.42	44.8438	2929.07	87.0912	0.985375	0.237574	1.59687	0.392104	1.47751	0.381247
South America	Americas	2017	3300.57	422.891	4490.65	26.6205	2784.74	21.1805	3127.8	46.0716	0.734872	0.0937627	1.18504	0.151211	1.05497	0.134269
Western Africa	Africa	1961	3069.93	1367.62	4290.57	20.6564	2633.92	17.4638	2800.63	32.7881	0.715903	0.320953	1.16574	0.520684	1.09754	0.495763
Micronesia	Oceania	1962	4558.72	0	4248.17	0	2599.79	0	2730.21	0	1.0731	0	1.7535	0	1.66973	0
Micronesia	Oceania	1963	4593.72	0	4248.17	0	2598.17	0	2728.78	0	1.08134	0	1.76806	0	1.68343	0
Micronesia	Oceania	1964	4615.75	0	4250.18	0	2597.41	0	2730.26	0	1.08601	0	1.77706	0	1.69059	0
Micronesia	Oceania	1965	4429.72	0	4252.1	0	2597.58	0	2732.02	0	1.04177	0	1.70533	0	1.62141	0
Micronesia	Oceania	1966	4507.21	0	4255.22	0	2598.26	0	2735.15	0	1.05922	0	1.7347	0	1.64788	0
Micronesia	Oceania	1967	4680.39	0	4261.36	0	2600.47	0	2742.41	0	1.09833	0	1.79983	0	1.70667	0
Micronesia	Oceania	1968	4769.1	0	4269.38	0	2603.65	0	2752.47	0	1.11705	0	1.8317	0	1.73266	0
Micronesia	Oceania	1969	4748.06	0	4278.73	0	2607.71	0	2764.83	0	1.10969	0	1.82078	0	1.71731	0
Micronesia	Oceania	1970	4837.9	0	4286.99	0	2611.83	0	2776.5	0	1.12851	0	1.8523	0	1.74244	0
Micronesia	Oceania	1971	4969.58	0	4297.73	0	2617.49	0	2791.82	0	1.15633	0	1.89861	0	1.78005	0
Micronesia	Oceania	1972	4978.25	0	4308.67	0	2623.27	0	2807.82	0	1.1554	0	1.89772	0	1.773	0
Micronesia	Oceania	1973	5124.96	0	4319.36	0	2629.03	0	2823.95	0	1.18651	0	1.94937	0	1.81482	0
Micronesia	Oceania	1974	5154.91	0	4328.67	0	2634.44	0	2838.83	0	1.19088	0	1.95674	0	1.81586	0
Micronesia	Oceania	1975	5262.6	0	4338.59	0	2639.49	0	2854.8	0	1.21297	0	1.99379	0	1.84342	0
Micronesia	Oceania	1976	5201.75	0	4342.47	0	2643.01	0	2862.95	0	1.19788	0	1.96811	0	1.81692	0
Micronesia	Oceania	1977	4951.18	0	4341.95	0	2644.41	0	2865.45	0	1.14031	0	1.87232	0	1.72789	0
Micronesia	Oceania	1978	4956.51	0	4338.86	0	2644.64	0	2864.55	0	1.14235	0	1.87417	0	1.73029	0
Micronesia	Oceania	1979	4941.19	0	4335.63	0	2644.88	0	2863.29	0	1.13967	0	1.86821	0	1.7257	0
Micronesia	Oceania	1980	4982.99	0	4335.53	0	2645.95	0	2865.61	0	1.14934	0	1.88325	0	1.73889	0
Micronesia	Oceania	1981	4576.07	0	4327.46	0	2643.8	0	2856.28	0	1.05745	0	1.73087	0	1.60211	0
Micronesia	Oceania	1982	4645.3	0	4324.01	0	2643.85	0	2852.89	0	1.07431	0	1.75702	0	1.62828	0
Micronesia	Oceania	1983	4522.5	0	4322.84	0	2645.05	0	2852.32	0	1.04619	0	1.7098	0	1.58555	0
Micronesia	Oceania	1984	4565.95	0	4321.12	0	2645.67	0	2850.64	0	1.05666	0	1.72582	0	1.60173	0
Micronesia	Oceania	1985	4425.32	0	4319.79	0	2644.94	0	2848.72	0	1.02443	0	1.67313	0	1.55344	0
Micronesia	Oceania	1986	4281.88	0	4319.42	0	2646.88	0	2848.55	0	0.991309	0	1.61771	0	1.50318	0
Micronesia	Oceania	1987	4210.81	0	4316.3	0	2647.16	0	2843.69	0	0.975559	0	1.59069	0	1.48075	0
Micronesia	Oceania	1988	3859.27	0	4311.74	0	2646.41	0	2836.42	0	0.89506	0	1.4583	0	1.36061	0
Micronesia	Oceania	1989	3681.82	0	4308.13	0	2645.79	0	2830.35	0	0.854623	0	1.39158	0	1.30084	0
Micronesia	Oceania	1990	3953.56	0	4308.07	0	2645.97	0	2829.14	0	0.917709	0	1.49418	0	1.39744	0
Micronesia	Oceania	1991	3941.36	0	4304.85	0	2643.57	0	2823	0	0.915562	0	1.49092	0	1.39616	0
Micronesia	Oceania	1992	3890.14	0	4304.77	0	2642.24	0	2821.23	0	0.903682	0	1.47229	0	1.37888	0
Micronesia	Oceania	1993	4142.85	0	4306.86	0	2641.52	0	2822.48	0	0.961917	0	1.56836	0	1.4678	0
Micronesia	Oceania	1994	3850.29	0	4309.77	0	2641.02	0	2825.04	0	0.893387	0	1.45788	0	1.36292	0
Micronesia	Oceania	1995	3899.11	0	4311.58	0	2640.36	0	2826.5	0	0.904334	0	1.47673	0	1.37948	0
Micronesia	Oceania	1996	4024.13	0	4315.68	0	2641.29	0	2831.54	0	0.932445	0	1.52355	0	1.42118	0
South America	Americas	1997	3522.42	341.684	4408.05	25.9151	2712.81	19.0345	2984.07	43.7144	0.798898	0.075491	1.29811	0.122239	1.17981	0.107123
Micronesia	Oceania	1998	4161.7	0	4321.06	0	2641.95	0	2839.15	0	0.963121	0	1.57524	0	1.46583	0
Micronesia	Oceania	1999	4193.69	0	4325.52	0	2643.31	0	2845.95	0	0.969523	0	1.58653	0	1.47356	0
Micronesia	Oceania	2000	4124.46	0	4332.65	0	2646.17	0	2856.58	0	0.951948	0	1.55865	0	1.44384	0
Micronesia	Oceania	2001	4252.52	0	4337.54	0	2649.01	0	2864.26	0	0.9804	0	1.60532	0	1.48468	0
Micronesia	Oceania	2002	4150.48	0	4348.28	0	2654.98	0	2879.92	0	0.954511	0	1.56328	0	1.44118	0
Micronesia	Oceania	2003	4016.19	0	4360.7	0	2662.2	0	2897.99	0	0.920997	0	1.5086	0	1.38586	0
Micronesia	Oceania	2004	4100.62	0	4369.54	0	2667.85	0	2911.21	0	0.938457	0	1.53705	0	1.40856	0
Micronesia	Oceania	2005	4309.94	0	4374.45	0	2670.92	0	2918.82	0	0.985252	0	1.61365	0	1.4766	0
Micronesia	Oceania	2006	4204.7	0	4386.99	0	2678.22	0	2936.65	0	0.958447	0	1.56996	0	1.4318	0
Micronesia	Oceania	2007	4193.15	0	4385.97	0	2679.18	0	2936.88	0	0.956038	0	1.56509	0	1.42775	0
Micronesia	Oceania	2008	4223.97	0	4377.45	0	2676.52	0	2927.81	0	0.964939	0	1.57815	0	1.44271	0
Micronesia	Oceania	2009	4406.95	0	4369.58	0	2674.22	0	2920.28	0	1.00855	0	1.64794	0	1.50909	0
Micronesia	Oceania	2010	4376.46	0	4368	0	2674.42	0	2921.1	0	1.00194	0	1.63641	0	1.49822	0
Micronesia	Oceania	2011	4231.92	0	4357.65	0	2671.36	0	2909.69	0	0.971149	0	1.58418	0	1.45442	0
Micronesia	Oceania	2012	4182.62	0	4355.91	0	2672.19	0	2909.29	0	0.960217	0	1.56524	0	1.43768	0
Micronesia	Oceania	2013	4302.52	0	4359.63	0	2675.49	0	2915.37	0	0.9869	0	1.60812	0	1.47581	0
Micronesia	Oceania	2014	3979.49	0	4363.33	0	2678.49	0	2920.33	0	0.912031	0	1.48572	0	1.36268	0
Micronesia	Oceania	2015	4041.01	0	4364.91	0	2679.83	0	2921.63	0	0.925794	0	1.50793	0	1.38314	0
Micronesia	Oceania	2016	3967.51	0	4369.61	0	2682.92	0	2926.74	0	0.907978	0	1.4788	0	1.35561	0
Caribbean	Americas	2017	3808.37	740.95	4470.62	63.0319	2772.46	59.0558	3094.94	110.539	0.850142	0.154492	1.36959	0.239826	1.22517	0.199452
Western Asia	Asia	1961	3961.48	1386.85	4295.9	19.1841	2642.65	17.7099	2806.76	28.7973	0.922359	0.323577	1.49905	0.525469	1.41198	0.496342
Central Africa	Africa	1962	3564.48	647.689	4296.28	25.5326	2644.48	15.7782	2810.63	42.1137	0.828908	0.146267	1.34704	0.239431	1.26551	0.213674
Central Africa	Africa	1963	3640.59	636.554	4294.33	24.4944	2641.85	15.6734	2806.29	41.5472	0.847097	0.144146	1.3772	0.235522	1.29482	0.210964
Central Africa	Africa	1964	3678.72	604.303	4293.46	22.7967	2639.9	15.4069	2803.98	39.7382	0.85629	0.137335	1.39278	0.224085	1.30992	0.201695
Central Africa	Africa	1965	3548.25	510.254	4296.12	20.9889	2639.72	14.8049	2806.83	37.3613	0.825474	0.115278	1.34347	0.187539	1.26237	0.167246
Central Africa	Africa	1966	3560.68	523.891	4291.67	20.3848	2636.43	14.5747	2800.56	36.0624	0.829255	0.118959	1.34989	0.193435	1.26976	0.174083
Central Africa	Africa	1967	3613.74	546.878	4289.67	19.0975	2634.78	13.9262	2797.56	33.9033	0.842049	0.124673	1.37089	0.202499	1.29021	0.183568
Central Africa	Africa	1968	3594.47	637.773	4288.69	17.9408	2633.9	13.2934	2795.71	32.153	0.837764	0.146393	1.36405	0.237931	1.28414	0.217902
Central Africa	Africa	1969	3573.74	567.209	4286.81	17.7389	2632.64	13.0081	2792.41	32.0613	0.833347	0.130003	1.35689	0.211093	1.27846	0.192869
Central Africa	Africa	1970	3623.27	632.971	4286.81	18.3679	2631.71	12.9735	2791.25	33.5553	0.844874	0.145383	1.37613	0.236269	1.29662	0.216648
Central Africa	Africa	1971	3658	703.663	4284.15	16.1806	2629.75	12.156	2786.62	30.1297	0.853561	0.162513	1.39043	0.264109	1.31138	0.244201
Central Africa	Africa	1972	3673.09	850.189	4279.87	16.0009	2626.79	11.8836	2780.12	29.5631	0.857913	0.197131	1.39769	0.320658	1.31974	0.298527
Central Africa	Africa	1973	3640.67	941.579	4274.85	17.0105	2623.44	12.0612	2772.98	30.4833	0.851232	0.21845	1.38694	0.355474	1.31118	0.331742
Central Africa	Africa	1974	3678.18	1031.61	4270.44	18.1144	2620.57	12.3132	2766.95	31.1435	0.860765	0.239414	1.40255	0.389646	1.32722	0.364195
Central Africa	Africa	1975	3583.92	942.69	4271.06	17.9001	2619.87	11.935	2767.55	29.9851	0.838598	0.218521	1.36706	0.355964	1.29308	0.33226
Central Africa	Africa	1976	3513.34	876.847	4264.31	20.3081	2616.16	12.5327	2758.18	32.3421	0.823251	0.202702	1.34189	0.330408	1.27156	0.30736
Central Africa	Africa	1977	3494.24	850.279	4260.88	20.482	2614.22	12.2286	2753.14	31.9282	0.81942	0.196493	1.33562	0.320461	1.26694	0.297964
Central Africa	Africa	1978	3416.33	768.413	4259.47	19.3391	2613.34	11.4478	2750.69	30.0678	0.801458	0.177271	1.30637	0.289266	1.23994	0.268184
Central Africa	Africa	1979	3369.46	753.046	4258.32	18.2322	2612.58	10.7889	2748.49	28.5011	0.790716	0.173983	1.28893	0.284061	1.22402	0.263703
Central Africa	Africa	1980	3358.51	722.851	4260.86	17.2781	2612.65	10.3658	2750.92	27.2976	0.787721	0.166946	1.28478	0.272786	1.21911	0.252932
Central Africa	Africa	1981	3307.98	733.147	4258.18	16.5884	2610.93	10.1009	2746.29	26.571	0.776386	0.169834	1.26636	0.277594	1.20284	0.258228
Central Africa	Africa	1982	3290.97	758.458	4255.35	16.3657	2609.09	9.89929	2741.45	26.564	0.772927	0.176144	1.26078	0.287905	1.19878	0.268588
Central Africa	Africa	1983	3236.62	772.916	4252.55	16.4838	2607.23	9.78277	2736.79	27.0122	0.760666	0.179749	1.24083	0.293694	1.18095	0.274468
Central Africa	Africa	1984	3049.91	652.245	4250.23	16.7448	2605.62	9.79888	2733.05	27.4966	0.71716	0.151091	1.16993	0.246908	1.11429	0.229272
Central Africa	Africa	1985	3120.29	634.359	4252.75	16.2684	2605.6	9.77568	2735.73	26.9027	0.733353	0.147123	1.19704	0.240465	1.13915	0.223618
Central Africa	Africa	1986	3098.78	733.196	4248.85	16.4402	2603.1	9.54584	2729.86	26.8035	0.728925	0.170673	1.18986	0.278853	1.13359	0.261002
Central Africa	Africa	1987	2900.12	601.551	4246.49	16.6612	2601.31	9.48269	2726.16	26.7133	0.682536	0.139296	1.11429	0.2277	1.06227	0.211463
Central Africa	Africa	1988	2890.08	553.744	4245.28	16.8482	2600.09	9.50337	2724.11	26.5972	0.680376	0.127838	1.11095	0.208952	1.05943	0.193243
Central Africa	Africa	1989	2860.43	602.967	4244.7	17.0819	2599.29	9.56138	2723.03	26.6058	0.673448	0.139586	1.09982	0.228103	1.04886	0.212069
Central Africa	Africa	1990	2886.41	635.05	4248.18	16.5861	2599.9	9.34565	2727.19	25.7853	0.678998	0.147053	1.10951	0.240338	1.05673	0.22362
Central Africa	Africa	1991	2920.8	702.536	4246.77	17.8866	2598.85	10.0244	2724.86	27.5747	0.687265	0.162866	1.1231	0.266142	1.07007	0.248165
Central Africa	Africa	1992	2985.72	715.501	4246.55	18.9845	2598.46	10.6505	2724.15	29.1769	0.702556	0.165885	1.14821	0.271196	1.0941	0.253018
Central Africa	Africa	1993	2898.21	726.483	4247.17	19.9504	2598.58	11.2445	2724.69	30.6403	0.681766	0.168228	1.11437	0.275166	1.06148	0.256273
Central Africa	Africa	1994	3096.5	599.606	4248.29	20.8703	2599.02	11.8467	2726.12	32.0342	0.728386	0.138194	1.19067	0.226131	1.13414	0.209229
Central Africa	Africa	1995	3084.46	648.714	4253.08	21.1151	2600.62	12.2378	2732.43	32.5932	0.724645	0.149427	1.18514	0.244525	1.12678	0.226093
Central Africa	Africa	1996	3097.07	686.477	4252.96	22.4183	2600.44	13.0551	2732.19	34.5184	0.727529	0.157859	1.18992	0.258351	1.13114	0.23822
South-Eastern Asia	Asia	1997	2066.88	283.766	4398.74	42.5213	2704.66	33.5883	2966.81	71.5036	0.469882	0.0649473	0.764019	0.104518	0.696851	0.0977732
Central Africa	Africa	1998	3214.67	732.498	4254.8	24.3812	2601.25	14.4724	2734.96	37.5949	0.754794	0.16837	1.23468	0.275676	1.17279	0.253974
Central Africa	Africa	1999	3202.83	737.161	4256.04	25.3085	2601.98	15.1917	2737.08	39.0776	0.751757	0.169395	1.22974	0.277447	1.16745	0.255564
Central Africa	Africa	2000	3207.99	745.469	4260.67	25.4005	2603.72	15.6488	2743.65	39.5355	0.752084	0.170859	1.23074	0.279696	1.16626	0.256633
Central Africa	Africa	2001	3279.09	665.461	4259.55	26.3735	2603.45	16.4492	2742.48	41.1381	0.769054	0.151922	1.25829	0.248621	1.19299	0.226845
Central Africa	Africa	2002	3300.01	617.516	4258.86	27.0954	2603.46	17.1702	2741.95	42.4403	0.774099	0.140475	1.26632	0.22981	1.20088	0.208605
Central Africa	Africa	2003	3319.71	567.949	4258.44	27.5938	2603.68	17.8084	2741.86	43.441	0.778857	0.128715	1.27385	0.210402	1.20831	0.190019
Central Africa	Africa	2004	3347.12	585.483	4258.13	27.8899	2604.03	18.3503	2741.99	44.13	0.785287	0.13264	1.28408	0.216594	1.218	0.195482
Central Africa	Africa	2005	3408.97	628.57	4261.24	27.3934	2605.17	18.5113	2746.47	43.7509	0.799273	0.143076	1.30732	0.233696	1.23868	0.2124
Central Africa	Africa	2006	3524.84	669.423	4259.07	27.8485	2604.68	19.2461	2743.89	44.6876	0.826835	0.152661	1.35194	0.249138	1.28188	0.227088
Central Africa	Africa	2007	3627.55	683.784	4257.81	28.0907	2604.63	19.8715	2742.43	45.2779	0.851226	0.15626	1.39141	0.254792	1.32009	0.233057
Central Africa	Africa	2008	3707.3	716.258	4257.23	28.1804	2604.88	20.3994	2741.8	45.5925	0.870065	0.164129	1.42184	0.267468	1.34942	0.245706
Central Africa	Africa	2009	3903.74	743.295	4257.15	28.2029	2605.35	20.8497	2741.82	45.7434	0.91627	0.170746	1.49702	0.278024	1.4212	0.256511
Central Africa	Africa	2010	3947.39	725.832	4259.94	27.711	2606.5	21.0628	2745.52	45.2209	0.925975	0.166627	1.51319	0.271209	1.4354	0.250113
Central Africa	Africa	2011	4006.46	770.347	4258.84	27.7657	2606.24	21.3755	2743.86	45.3245	0.940063	0.177254	1.53594	0.28846	1.4577	0.266951
Central Africa	Africa	2012	3960.43	803.327	4258.92	27.7058	2606.46	21.6214	2743.7	45.267	0.929101	0.184258	1.51788	0.299599	1.44051	0.276166
Central Africa	Africa	2013	4047.2	834.402	4259.89	27.5703	2607.05	21.8117	2744.73	45.0891	0.949355	0.19208	1.55092	0.312115	1.4719	0.289375
Central Africa	Africa	2014	3684.37	817.075	4261.47	27.3944	2607.92	21.9575	2746.67	44.8365	0.863678	0.1872	1.41096	0.304074	1.33809	0.280081
Central Africa	Africa	2015	3697.98	818.026	4265.3	26.6423	2609.39	21.897	2751.65	43.8928	0.866103	0.187241	1.41537	0.304104	1.34064	0.279786
Central Africa	Africa	2016	3730.66	871.471	4267.18	26.5076	2610.41	21.8626	2754.17	43.6172	0.873324	0.199634	1.42722	0.324316	1.35106	0.29872
South-Eastern Asia	Asia	2017	2744.35	433.842	4463.88	38.2304	2767.84	32.4345	3083.49	66.0606	0.614845	0.0970907	0.99163	0.156382	0.890397	0.140641
Southern Africa	Africa	1961	3129.5	319.79	4296.65	10.9923	2639.87	16.8724	2810.33	18.2924	0.728327	0.0742395	1.18522	0.119303	1.11345	0.113015
Northern Africa	Africa	1962	2639.05	464.693	4268.77	22.1104	2622.89	15.7159	2764.52	34.9578	0.617701	0.105926	1.00518	0.171631	0.952722	0.156987
Northern Africa	Africa	1963	2630.93	490.241	4267.84	25.172	2620.62	18.3016	2761.86	40.7812	0.615861	0.111704	1.00279	0.180924	0.950402	0.165262
Northern Africa	Africa	1964	2727.77	510.559	4268.01	27.801	2618.96	20.7631	2760.93	45.6282	0.638454	0.116061	1.04023	0.187864	0.985526	0.171032
Northern Africa	Africa	1965	2755.41	469.302	4270.57	29.1582	2618.53	22.5555	2763.44	48.3725	0.644608	0.106395	1.05104	0.171968	0.994898	0.156219
Northern Africa	Africa	1966	2767.77	552.012	4269.04	30.5452	2616.68	23.901	2760.62	50.5102	0.64754	0.125343	1.0561	0.202703	0.999656	0.184513
Northern Africa	Africa	1967	2643.1	420.167	4269.45	30.0692	2615.93	24.4674	2760.54	49.9294	0.618532	0.0950755	1.00925	0.153478	0.955524	0.139388
Northern Africa	Africa	1968	2757.45	470.971	4271.27	28.4103	2616	24.4867	2762.54	47.6668	0.644915	0.10635	1.0526	0.171185	0.995696	0.155024
Northern Africa	Africa	1969	2784.5	420.047	4273.96	26.9061	2616.64	24.4734	2765.96	45.6581	0.650997	0.0950101	1.06302	0.152992	1.00488	0.139138
Northern Africa	Africa	1970	2753.03	402.872	4278.43	26.0345	2618.09	24.6061	2772.03	44.638	0.642973	0.0908348	1.05039	0.145863	0.99134	0.132193
Northern Africa	Africa	1971	2784.01	390.9	4279.26	24.5407	2618.44	24.0494	2773.18	42.4217	0.650141	0.0883129	1.06222	0.142102	1.0023	0.129125
Northern Africa	Africa	1972	2882.85	382.173	4281.5	24.3011	2619.53	23.7814	2776.32	41.8425	0.672892	0.0860858	1.09955	0.138539	1.03681	0.125354
Northern Africa	Africa	1973	2899.61	351.454	4284.62	24.8978	2621.08	23.7021	2780.78	42.3529	0.676335	0.0786929	1.10536	0.126514	1.04126	0.113538
Northern Africa	Africa	1974	2989.74	312.748	4287.83	25.5854	2622.77	23.568	2785.62	42.9364	0.696906	0.0695662	1.13917	0.111922	1.07206	0.0995552
Northern Africa	Africa	1975	3113.99	263.755	4292.39	25.6556	2624.73	23.3368	2792.42	42.7588	0.725172	0.0578243	1.18573	0.0919757	1.11416	0.0804955
Northern Africa	Africa	1976	3133.03	359.663	4293.22	26.1418	2625.93	23.0486	2794.34	42.9236	0.729331	0.0800209	1.19213	0.128121	1.11968	0.114159
Northern Africa	Africa	1977	3140.5	318.142	4294.12	25.9981	2627.13	22.4413	2796.38	42.3279	0.730977	0.0704037	1.19459	0.112755	1.12178	0.0996836
Northern Africa	Africa	1978	3236.21	331.693	4295.06	25.4259	2628.31	21.6047	2798.52	41.2765	0.753129	0.0738124	1.23053	0.118494	1.15522	0.10555
Northern Africa	Africa	1979	3381.77	329.466	4295.99	24.7652	2629.46	20.7092	2800.74	40.2486	0.786838	0.0729994	1.28529	0.116575	1.20621	0.103292
Northern Africa	Africa	1980	3446.41	338.762	4298.64	24.5761	2630.5	20.3095	2805.19	39.9615	0.801454	0.0756727	1.30943	0.120742	1.22756	0.108613
Northern Africa	Africa	1981	3472.65	428.106	4297.41	23.5592	2630.95	19.3451	2804.56	38.6853	0.807694	0.0963972	1.31893	0.154393	1.23679	0.139836
Northern Africa	Africa	1982	3512.56	415.062	4297.26	22.5142	2631.87	18.4076	2805.19	37.4063	0.817011	0.0933408	1.33365	0.14922	1.25073	0.134765
Northern Africa	Africa	1983	3591.24	389.243	4297.91	21.4739	2633.09	17.4973	2806.71	36.108	0.835231	0.087325	1.36303	0.139688	1.27823	0.125556
Northern Africa	Africa	1984	3609.32	408.629	4299.13	20.3983	2634.5	16.5576	2808.87	34.6624	0.839178	0.0918401	1.36914	0.147241	1.28358	0.132336
Northern Africa	Africa	1985	3808.6	338.976	4301.15	19.5214	2635.84	15.7361	2812.03	33.4122	0.885226	0.0757883	1.44429	0.120975	1.35343	0.108159
Northern Africa	Africa	1986	3899.45	322.155	4301.86	18.2021	2637.25	14.8328	2813.36	31.4223	0.90624	0.0722109	1.47803	0.11493	1.38521	0.103131
Northern Africa	Africa	1987	4028.63	416.952	4304.05	17.3547	2639.23	13.9719	2816.43	29.796	0.935784	0.0948063	1.52577	0.151589	1.42946	0.13858
Northern Africa	Africa	1988	3987.73	357.731	4307.45	17.1734	2641.64	13.28	2820.99	28.8521	0.925637	0.0816477	1.50908	0.13016	1.41297	0.119709
Northern Africa	Africa	1989	3937.92	241.563	4311.9	17.4711	2644.42	12.8298	2827	28.5691	0.913193	0.0547947	1.48885	0.0863961	1.39264	0.0792379
Northern Africa	Africa	1990	3988.2	388.988	4316.15	17.8175	2647.25	12.5395	2833.03	28.586	0.923857	0.0886291	1.50603	0.142055	1.40705	0.130257
Northern Africa	Africa	1991	4011.03	300.647	4321.71	18.8402	2650.45	12.5898	2840.74	29.5919	0.927989	0.0678702	1.51295	0.108183	1.41147	0.0983611
Northern Africa	Africa	1992	3986.47	309.38	4328.57	19.0223	2654.25	12.6344	2850.36	29.9372	0.921013	0.0718717	1.50179	0.11455	1.39871	0.108866
Northern Africa	Africa	1993	3957.86	344.073	4336.39	18.6616	2658.53	12.5985	2861.49	29.7784	0.912752	0.0796575	1.48861	0.127529	1.38328	0.120634
Northern Africa	Africa	1994	4000.47	372.935	4344.7	18.4218	2663.14	12.5962	2873.62	29.7895	0.920795	0.0861184	1.50201	0.138468	1.39221	0.13028
Northern Africa	Africa	1995	4036.63	475.798	4352.04	18.4175	2667.71	12.802	2884.92	30.1701	0.92767	0.110397	1.5132	0.178593	1.39978	0.16877
Northern Africa	Africa	1996	4262.35	416.474	4361.03	17.9593	2673.04	12.8742	2898.59	29.8145	0.977441	0.0962066	1.59457	0.155821	1.47079	0.146384
Southern Africa	Africa	1997	3164.02	56.8308	4373.94	23.7129	2676.92	21.3737	2919.47	38.472	0.723408	0.0141449	1.18204	0.0238195	1.08398	0.0258332
Northern Africa	Africa	1998	4312.44	418.295	4377.67	20.6147	2683.56	14.3947	2925.23	33.4755	0.985297	0.0974347	1.60723	0.158118	1.47499	0.149786
Northern Africa	Africa	1999	4341.97	459.651	4385.59	22.8455	2688.97	15.6443	2938.48	36.4039	0.990371	0.107582	1.61517	0.174778	1.47881	0.166232
Northern Africa	Africa	2000	4362.29	540.57	4393.18	24.374	2694.52	16.7053	2951.51	38.4911	0.993427	0.126545	1.61965	0.205922	1.47965	0.195221
Northern Africa	Africa	2001	4384.23	505.342	4399.88	27.3344	2699.99	18.2518	2963.42	42.4596	0.997005	0.119429	1.62467	0.194318	1.48146	0.185959
Northern Africa	Africa	2002	4501.06	402.215	4406.17	28.9943	2705.47	19.2301	2974.89	44.8894	1.02204	0.096426	1.66449	0.15683	1.51485	0.152457
Northern Africa	Africa	2003	4628.43	299.8	4411.89	29.7038	2710.84	19.7928	2985.61	46.2701	1.04944	0.0729009	1.70795	0.118387	1.55164	0.11748
Northern Africa	Africa	2004	4678.53	212.388	4416.72	30.047	2715.86	20.247	2995.07	47.3825	1.05955	0.0531338	1.72312	0.0863876	1.56319	0.0886364
Northern Africa	Africa	2005	4778.55	317.183	4422	30.4697	2720.53	20.731	3004.84	48.6718	1.08106	0.0775402	1.75719	0.126238	1.59197	0.126074
Northern Africa	Africa	2006	4885.96	268.669	4424.32	29.6321	2724.4	20.8442	3010.56	48.4399	1.10474	0.0670838	1.79412	0.109801	1.62457	0.111874
Northern Africa	Africa	2007	4825.11	430.682	4425.69	28.555	2727.74	20.8088	3014.74	47.8706	1.09075	0.102418	1.76979	0.166924	1.60253	0.161816
Northern Africa	Africa	2008	4900.89	432.044	4426.03	27.5671	2730.47	20.7273	3017.29	47.2412	1.10781	0.103162	1.79586	0.168425	1.62643	0.164092
Northern Africa	Africa	2009	5020.8	393.38	4425.16	27.0429	2732.42	20.7595	3017.93	46.9234	1.13502	0.093788	1.83822	0.15259	1.66543	0.1492
Northern Africa	Africa	2010	5059.05	303.218	4425.78	26.271	2733.9	20.8639	3019.99	46.1049	1.1434	0.0731594	1.85108	0.119623	1.67659	0.118896
Northern Africa	Africa	2011	5056.94	198.57	4422.01	26.3272	2733.99	20.8869	3016.02	45.9233	1.14379	0.0491789	1.85	0.0797395	1.67764	0.0826937
Northern Africa	Africa	2012	4820.28	777.644	4396.4	51.0657	2715.21	43.4409	2974.03	88.7629	1.0951	0.170847	1.77222	0.271557	1.61645	0.238582
Northern Africa	Africa	2013	4781.3	709.197	4392.51	49.0228	2714.51	42.6749	2969.18	85.6637	1.0873	0.154912	1.7584	0.244292	1.60617	0.213214
Northern Africa	Africa	2014	4444.94	762.176	4389.22	47.2822	2713.89	41.8356	2964.88	82.722	1.01138	0.167987	1.63456	0.265994	1.49454	0.234686
Northern Africa	Africa	2015	4443.59	767.762	4387.59	45.4951	2713.64	40.9281	2962.53	79.6377	1.0115	0.169363	1.63419	0.267613	1.49535	0.236741
Northern Africa	Africa	2016	4353.78	753.26	4384.58	44.6895	2712.65	40.1948	2958.05	77.7862	0.991895	0.167039	1.60197	0.263721	1.46788	0.235398
Western Asia	Asia	2017	3754.11	1192.93	4433.31	69.7341	2760.68	84.4781	3033.95	119.731	0.8436	0.260065	1.35435	0.41831	1.22676	0.360944
South America	Americas	1961	3436.89	580.503	4297.69	55.5628	2639.64	43.8489	2808.72	90.7211	0.798412	0.124573	1.29939	0.197995	1.21957	0.168998
Northern America	Americas	1962	3649.35	37.9968	4412.91	9.14844	2728.93	5.52492	2998.03	15.2509	0.826991	0.0103874	1.33731	0.0167296	1.21734	0.0191495
Northern America	Americas	1963	3666.05	43.4454	4417	9.63737	2729.77	5.89463	3003.25	15.9096	0.830013	0.011721	1.34303	0.018934	1.22081	0.0212595
Northern America	Americas	1964	3688.52	4.92642	4421.99	9.9345	2731.29	6.15256	3009.86	16.3235	0.834139	0.00300757	1.35048	0.00487754	1.22553	0.00841498
Northern America	Americas	1965	3672.41	51.2973	4425.98	10.2192	2733.11	6.23927	3015.47	16.7111	0.82977	0.0135962	1.34372	0.0219806	1.21799	0.0241461
Northern America	Americas	1966	3750.08	25.9816	4432.29	9.79245	2735.74	6.03178	3024.21	16.0705	0.846099	0.00778047	1.3708	0.0125991	1.2401	0.0154157
Northern America	Americas	1967	3735.98	12.9183	4438.95	8.74824	2738.71	5.40823	3033.65	14.5944	0.841646	0.00459474	1.36415	0.00745271	1.23156	0.0103248
Northern America	Americas	1968	3797.31	5.37913	4445.7	7.31589	2741.92	4.51047	3043.53	12.6011	0.854154	0.000196561	1.38491	0.000317853	1.24768	0.00343878
Northern America	Americas	1969	3781.47	3.95657	4452.36	5.89466	2745.29	3.58157	3053.62	10.6136	0.849317	0.000236685	1.37744	0.000357135	1.23837	0.00303837
Northern America	Americas	1970	3769.42	13.6792	4458.1	4.78839	2748.74	2.81276	3062.83	9.00433	0.845525	0.0039886	1.37133	0.00639821	1.23072	0.00815174
Northern America	Americas	1971	3805.02	21.016	4466.21	3.52836	2753.66	2.1448	3075.63	7.24957	0.851953	0.00404145	1.3818	0.00657009	1.23714	0.00394303
Northern America	Americas	1972	3717.3	19.7307	4472.74	2.80672	2758.12	1.75279	3086.69	6.15232	0.8311	0.00389661	1.34776	0.00630835	1.20429	0.00401412
Northern America	Americas	1973	3816.4	16.8526	4478.29	2.4442	2762.39	1.53712	3096.77	5.47466	0.852197	0.00330305	1.38155	0.00534021	1.23237	0.00327941
Northern America	Americas	1974	3739.31	33.9784	4483.51	2.13763	2766.76	1.31693	3106.61	4.81454	0.834018	0.0079867	1.35152	0.0129413	1.20368	0.012858
Northern America	Americas	1975	3800.73	23.5603	4488.51	1.63622	2771.17	0.972964	3116.24	3.86791	0.846767	0.00494532	1.37153	0.00802817	1.21965	0.00606743
Northern America	Americas	1976	3865.98	11.8679	4491.2	1.43685	2773.87	0.622458	3122.25	3.23315	0.86079	0.00292043	1.39371	0.00459403	1.23821	0.00509777
Northern America	Americas	1977	3846.95	27.9172	4494.51	1.16087	2777.1	0.197859	3129.1	2.46968	0.855925	0.00643704	1.38524	0.0101533	1.22942	0.00991362
Northern America	Americas	1978	3843.39	21.6296	4498.02	0.872241	2780.61	0.26068	3136.16	1.70841	0.854464	0.00497703	1.38221	0.00764716	1.22551	0.00757575
Northern America	Americas	1979	3937.2	7.75169	4501.11	0.654932	2784.03	0.679862	3142.48	1.1141	0.874717	0.00159553	1.41421	0.0031276	1.25289	0.00202452
Northern America	Americas	1980	3793.34	7.52112	4504.12	0.636975	2787.13	1.00113	3148.46	0.867917	0.842194	0.00178963	1.36102	0.00220747	1.20483	0.00272301
Northern America	Americas	1981	3844.68	11.8876	4505.31	0.276072	2790.05	1.27911	3151.83	0.267611	0.853367	0.00269132	1.37799	0.00362441	1.21982	0.00387611
Northern America	Americas	1982	3894.52	46.1819	4506.08	0.0588465	2792.77	1.53541	3154.35	0.242655	0.864283	0.0102372	1.39449	0.0157459	1.23465	0.0145427
Northern America	Americas	1983	3881.57	22.0234	4506.4	0.386919	2795.16	1.78939	3155.99	0.701219	0.861346	0.00495992	1.38868	0.00875279	1.22991	0.00724714
Northern America	Americas	1984	3951.52	27.8432	4506.43	0.739716	2797.18	2.05964	3157.06	1.18393	0.876864	0.00631964	1.41269	0.0109721	1.25165	0.00927923
Northern America	Americas	1985	4049.56	63.3325	4506.86	0.989327	2798.84	2.3093	3158.45	1.55145	0.898537	0.0142412	1.44689	0.0237684	1.28215	0.0206539
Northern America	Americas	1986	4019.05	48.3597	4505.71	1.62591	2799.58	2.67302	3157.36	2.46173	0.891995	0.011044	1.43561	0.0185963	1.27293	0.0162744
Northern America	Americas	1987	4146.06	47.4742	4504.75	2.23509	2800.07	3.02866	3156.33	3.36942	0.920381	0.0109806	1.48072	0.0185019	1.31359	0.0163957
Northern America	Americas	1988	4059.41	75.7523	4503.92	2.79151	2800.37	3.36502	3155.35	4.23378	0.901317	0.0173487	1.44963	0.0286994	1.28655	0.0256406
Northern America	Americas	1989	4136.19	71.7317	4503.18	3.26528	2800.57	3.66335	3154.4	4.99995	0.918516	0.0165627	1.47695	0.0274483	1.31128	0.0247129
Northern America	Americas	1990	4124.53	54.5791	4502.89	3.65442	2800.87	3.90173	3153.96	5.64938	0.915984	0.0128362	1.47262	0.0214574	1.30777	0.019553
Northern America	Americas	1991	4148.24	80.9444	4501.72	4.29531	2800.53	4.22983	3151.95	6.65602	0.921497	0.0188117	1.48128	0.0310145	1.31614	0.0282993
Northern America	Americas	1992	4158.75	30.5112	4500.99	4.64018	2800.3	4.40395	3150.51	7.29103	0.92397	0.00770997	1.48513	0.0131757	1.32005	0.0126607
Northern America	Americas	1993	4210.67	42.3456	4500.79	4.80668	2800.26	4.49794	3149.82	7.70409	0.935551	0.0103779	1.5037	0.0174621	1.33684	0.0166046
Northern America	Americas	1994	4377.67	59.581	4501.23	4.96763	2800.51	4.61727	3150.09	8.11471	0.972566	0.0142677	1.56321	0.0237474	1.38975	0.0223397
Northern America	Americas	1995	4247.57	43.9877	4501.96	5.05921	2800.93	4.81857	3150.93	8.43638	0.943506	0.0107985	1.51652	0.0182294	1.34808	0.0174443
Northern America	Americas	1996	4285.34	38.4237	4502.46	5.44132	2801.18	5.09461	3151.3	9.14201	0.951789	0.00965284	1.52986	0.0164191	1.35991	0.0160133
Central Asia	Asia	1997	3576.05	508.876	4372.97	56.2374	2680.16	39.2338	2919.71	92.1706	0.816774	0.109543	1.33242	0.177012	1.22184	0.150819
Northern America	Americas	1998	4310.23	12.8935	4506.77	6.44329	2803.43	5.89393	3156.77	10.8914	0.956395	0.00421202	1.5375	0.00778744	1.36542	0.00871424
Northern America	Americas	1999	4402.88	7.32635	4509.27	7.01965	2804.78	6.37244	3160.16	11.8557	0.976412	0.00313155	1.56979	0.00614095	1.39327	0.00746967
Northern America	Americas	2000	4426.55	16.7103	4511.68	7.40961	2805.97	6.82186	3163.57	12.5669	0.981141	0.00529162	1.57757	0.00972668	1.39927	0.0107253
Northern America	Americas	2001	4322.1	8.24998	4514.73	8.01083	2807.73	7.25205	3168.02	13.4844	0.957333	0.000128064	1.53936	0.00103048	1.3643	0.00316641
Northern America	Americas	2002	4315.5	24.6937	4516.43	8.69821	2808.88	7.72813	3170.88	14.5071	0.955503	0.00360851	1.53636	0.00453054	1.36097	0.00154198
Northern America	Americas	2003	4342.52	19.8628	4517.43	9.3585	2809.8	8.18979	3173.04	15.4867	0.961292	0.00635279	1.54552	0.0114834	1.36863	0.0127712
Northern America	Americas	2004	4368.32	39.433	4518.5	9.85998	2810.93	8.56632	3175.51	16.2527	0.966786	0.0107732	1.5541	0.0186113	1.37573	0.0191936
Northern America	Americas	2005	4242.59	13.0047	4520.15	10.2764	2812.45	8.83898	3178.9	16.8909	0.938605	0.00498037	1.50853	0.00928625	1.33467	0.0110245
Northern America	Americas	2006	4242.31	9.81385	4519.16	11.0465	2812.75	9.3221	3178.44	18.1346	0.938739	0.000122217	1.50825	0.00149626	1.33474	0.00445919
Northern America	Americas	2007	4257.39	4.64803	4519.28	11.2434	2813.66	9.56004	3179.42	18.6475	0.94206	0.00334979	1.51314	0.00673166	1.3391	0.00917111
Northern America	Americas	2008	4119.82	4.68273	4520.2	11.0215	2815	9.62632	3181.39	18.6114	0.911432	0.00323708	1.46355	0.00660764	1.29503	0.00890798
Northern America	Americas	2009	4103.61	27.6542	4521.48	10.6234	2816.5	9.63278	3183.71	18.3249	0.907572	0.00395888	1.45698	0.00479169	1.28893	0.00124801
Northern America	Americas	2010	4085.04	76.8135	4522.53	10.4181	2817.82	9.71079	3185.69	18.2275	0.903229	0.0148126	1.44964	0.0220607	1.28221	0.0165227
Northern America	Americas	2011	4042.41	98.6864	4523.86	9.80473	2819.42	9.33469	3188.15	17.3936	0.893532	0.0197637	1.43368	0.0299905	1.26782	0.0236921
Northern America	Americas	2012	4104.38	81.7225	4525.89	9.26382	2821.48	9.00356	3191.49	16.6641	0.906834	0.0161126	1.45462	0.0241175	1.28594	0.0186326
Northern America	Americas	2013	4046.91	97.3544	4528.2	8.75643	2823.75	8.71881	3195.13	15.9659	0.893674	0.0196703	1.43308	0.0298073	1.26647	0.0238245
Northern America	Americas	2014	3561.62	122.482	4530.45	8.21484	2825.98	8.44192	3198.66	15.1864	0.786106	0.0254872	1.2602	0.0392655	1.11332	0.032595
Northern America	Americas	2015	3546.6	65.4585	4532.41	7.68562	2827.9	8.18677	3201.83	14.375	0.782475	0.0130568	1.25409	0.0193683	1.10761	0.0152895
Northern America	Americas	2016	3582.47	123.216	4535.2	7.34746	2830	8.02239	3205.98	13.801	0.789883	0.0257786	1.26578	0.0396536	1.11729	0.033245
Southern Asia	Asia	2017	2846.01	490.013	4447.12	35.3597	2758.23	31.0494	3049.75	58.8993	0.639515	0.107679	1.03089	0.172316	0.931717	0.151248
Central Africa	Africa	1961	3522.63	658.358	4298.63	26.4706	2647.14	16.0969	2815.97	42.3164	0.81868	0.148409	1.32985	0.242978	1.24822	0.216761
Northern Europe	Europe	1962	4165.69	253.201	4483.63	17.8339	2777.75	17.0666	3119.03	32.7288	0.929287	0.0597111	1.50017	0.0990254	1.33638	0.0934046
Northern Europe	Europe	1963	4235.37	271.987	4482.17	16.9639	2777.67	16.787	3118.32	31.1062	0.94513	0.0635233	1.52529	0.105018	1.35898	0.0977265
Northern Europe	Europe	1964	4213.57	243.215	4480.85	16.3642	2777.74	16.5496	3117.42	29.7799	0.940521	0.057093	1.51734	0.094444	1.35229	0.0882375
Northern Europe	Europe	1965	4221.29	263.841	4479.07	16.0814	2777.47	16.3071	3115.47	28.8734	0.942642	0.0618275	1.52034	0.102302	1.3557	0.0952301
Northern Europe	Europe	1966	4180.6	247.591	4476.87	16.0262	2776.91	16.0257	3112.41	28.2271	0.934016	0.0583672	1.506	0.0969988	1.34395	0.090728
Northern Europe	Europe	1967	4152.92	269.048	4476.15	15.7982	2777.15	15.706	3110.91	27.5881	0.927987	0.0629904	1.49588	0.103671	1.3357	0.0966354
Northern Europe	Europe	1968	4154.38	301.747	4476.43	15.4512	2777.85	15.3872	3110.4	26.9661	0.928272	0.0701601	1.49608	0.115173	1.33644	0.106706
Northern Europe	Europe	1969	4139.55	325.577	4477.47	15.245	2778.75	15.189	3110.82	26.6551	0.924747	0.0752814	1.4903	0.123649	1.33153	0.113914
Northern Europe	Europe	1970	4175.3	319.16	4477.76	15.181	2779.24	15.1442	3110.47	26.596	0.932673	0.0739706	1.50288	0.121436	1.34318	0.112289
Northern Europe	Europe	1971	4102.67	297.681	4481.22	14.953	2780.83	14.8101	3114.31	26.3119	0.915724	0.0690169	1.47586	0.113569	1.31813	0.105107
Northern Europe	Europe	1972	4052.89	305.808	4484.9	15.3129	2782.32	14.6897	3118.63	26.7681	0.903889	0.0710246	1.45724	0.117145	1.30042	0.108642
Northern Europe	Europe	1973	4098.45	323.737	4488.95	16.1085	2783.88	14.7521	3123.73	27.7564	0.913217	0.0747082	1.47279	0.123104	1.31287	0.113429
Northern Europe	Europe	1974	4057.05	321.92	4493.47	17.0363	2785.74	14.8905	3129.85	28.8856	0.9031	0.074626	1.45696	0.122947	1.29714	0.113971
Northern Europe	Europe	1975	3946.34	295.12	4497.59	17.7646	2787.78	14.9708	3135.91	29.7528	0.877638	0.0686681	1.41613	0.113273	1.25926	0.105405
Northern Europe	Europe	1976	3944.72	263.48	4503.05	19.254	2790.43	15.3528	3143.93	31.6572	0.876228	0.0621137	1.41416	0.102207	1.25556	0.0967095
Northern Europe	Europe	1977	4093.97	326.711	4508.26	20.1833	2793.14	15.5911	3152.09	32.9396	0.908371	0.0762924	1.46637	0.12549	1.29986	0.117463
Northern Europe	Europe	1978	4038.44	334.641	4513.27	20.7533	2795.99	15.7316	3160.37	33.8589	0.895103	0.0786697	1.44506	0.12901	1.27901	0.121786
Northern Europe	Europe	1979	4129.2	338.929	4517.87	21.2281	2798.93	15.8977	3168.38	34.7682	0.914264	0.0792187	1.47598	0.130254	1.30439	0.122037
Northern Europe	Europe	1980	4098.69	351.939	4522.08	21.8211	2801.85	16.1288	3175.97	35.8891	0.906708	0.0825189	1.4636	0.135329	1.2918	0.127445
Northern Europe	Europe	1981	4060.57	338.349	4525.02	22.003	2804.53	16.3786	3181.89	36.5105	0.897679	0.0792855	1.44857	0.130039	1.27737	0.122469
Northern Europe	Europe	1982	4110.28	334.97	4527.07	22.1627	2807.01	16.6994	3186.66	37.1698	0.908245	0.0783558	1.46501	0.128708	1.29104	0.120798
Northern Europe	Europe	1983	4041.05	304.619	4528.36	22.177	2809.31	17.0296	3190.36	37.6205	0.892663	0.071314	1.43909	0.117318	1.26773	0.110228
Northern Europe	Europe	1984	4088.19	297.156	4529.14	21.8692	2811.44	17.2365	3193.23	37.5386	0.902917	0.0696588	1.45476	0.114607	1.28133	0.107723
Northern Europe	Europe	1985	4155.81	314.556	4530.04	21.7075	2813.44	17.3003	3196.04	37.4761	0.917665	0.0733912	1.47778	0.120695	1.30138	0.112888
Northern Europe	Europe	1986	4179.7	335.343	4528.89	20.8345	2814.52	17.1492	3195.76	36.3865	0.923196	0.0781458	1.48575	0.128389	1.30905	0.11995
Northern Europe	Europe	1987	4161.05	352.539	4528.2	19.4668	2815.78	16.7334	3195.79	34.5745	0.91921	0.0816758	1.47846	0.13414	1.30318	0.124562
Northern Europe	Europe	1988	4238.64	342.417	4527.65	17.6944	2816.99	16.1054	3195.69	32.1564	0.93642	0.0790315	1.50532	0.129991	1.32737	0.120006
Northern Europe	Europe	1989	4217.23	317.091	4526.93	15.838	2817.91	15.4094	3195.05	29.5484	0.931793	0.0728762	1.49714	0.120003	1.32076	0.110115
Northern Europe	Europe	1990	4216.86	333.152	4525.95	14.4814	2818.36	14.7718	3193.83	27.4749	0.931905	0.0762154	1.49677	0.125409	1.32112	0.114488
Northern Europe	Europe	1991	4140.01	319.226	4525.31	12.1185	2818.86	13.4847	3192.91	23.9754	0.915011	0.0727329	1.46918	0.120124	1.2973	0.109164
Northern Europe	Europe	1992	4211.56	308.288	4522.47	11.9382	2815.86	15.7841	3187.86	23.5879	0.931376	0.0699519	1.49613	0.116047	1.32169	0.104412
Northern Europe	Europe	1993	4225.52	313.9	4522.27	9.8243	2816.05	14.649	3187.16	20.3437	0.934476	0.0707685	1.50095	0.117316	1.32626	0.104647
Northern Europe	Europe	1994	4219.48	274.138	4522.53	8.00705	2816.31	13.4983	3187.05	17.291	0.933053	0.0615875	1.4986	0.102848	1.32427	0.0909701
Northern Europe	Europe	1995	4174.33	304.427	4522.85	6.72316	2816.68	12.4667	3187.15	14.7075	0.922987	0.0679589	1.48239	0.113329	1.31002	0.0993719
Northern Europe	Europe	1996	4275.64	384.815	4524.5	6.25507	2817.57	11.2022	3189.17	12.7468	0.945026	0.0853998	1.51795	0.141599	1.34092	0.123513
Northern Africa	Africa	1997	4232.97	492.03	4369.53	18.7309	2678.29	13.3745	2911.97	30.954	0.968915	0.114061	1.58065	0.185296	1.4543	0.174274
Northern Europe	Europe	1998	4361.81	347.859	4529.49	7.34846	2820.11	9.56977	3195.85	11.8888	0.963026	0.0773763	1.547	0.127103	1.36506	0.111511
Northern Europe	Europe	1999	4416.76	350.287	4532.27	8.31498	2821.59	9.01574	3199.74	12.6033	0.97456	0.0778308	1.56566	0.127792	1.38055	0.11182
Northern Europe	Europe	2000	4429.9	378.822	4534.51	9.27169	2823.01	8.4691	3203.09	13.6334	0.976992	0.0841954	1.56952	0.137582	1.38324	0.120706
Northern Europe	Europe	2001	4458.85	383.85	4537.89	10.485	2824.96	8.06038	3208.17	15.2693	0.982672	0.0855204	1.57868	0.139012	1.39014	0.122637
Northern Europe	Europe	2002	4510.57	370.215	4540.42	10.9726	2826.7	7.35675	3212.36	16.1884	0.993509	0.0824625	1.59595	0.133708	1.4044	0.118073
Northern Europe	Europe	2003	4518.72	373.138	4542.28	11.06	2828.33	6.50428	3215.84	16.7524	0.994867	0.0827372	1.5979	0.1345	1.40532	0.11791
Northern Europe	Europe	2004	4566.44	370.508	4543.63	11.1683	2829.91	5.83333	3218.77	17.4029	1.00507	0.0820316	1.61382	0.13299	1.41886	0.116739
Northern Europe	Europe	2005	4553.56	349.061	4545.25	11.3227	2831.48	5.51725	3222.03	18.102	1.00184	0.0768231	1.60834	0.124927	1.41333	0.108629
Northern Europe	Europe	2006	4545.14	323.81	4545.12	10.938	2832.34	5.19315	3222.85	17.9226	1.00003	0.0714729	1.60483	0.115575	1.41038	0.101424
Northern Europe	Europe	2007	4533.59	322.518	4544.54	11.0326	2833.1	5.28032	3223.07	18.3134	0.997603	0.0710037	1.60032	0.115048	1.40668	0.100524
Northern Europe	Europe	2008	4505.51	288.703	4543.65	11.2797	2833.82	5.62846	3222.84	18.8749	0.991623	0.0636889	1.59002	0.103287	1.39809	0.0904137
Northern Europe	Europe	2009	4443.81	265.214	4542.76	11.4048	2834.57	6.00375	3222.46	19.1987	0.97824	0.0586094	1.56785	0.0955817	1.37912	0.0834119
Northern Europe	Europe	2010	4395.01	238.646	4542.2	11.2779	2835.38	6.283	3222.35	19.0975	0.967621	0.0529038	1.55018	0.0860419	1.36403	0.075611
Northern Europe	Europe	2011	4436.57	270.979	4540.2	11.6002	2835.27	6.77414	3219.96	19.6123	0.977197	0.0599109	1.5649	0.0972263	1.37793	0.0851128
Northern Europe	Europe	2012	4446	275.549	4539.32	11.767	2835.77	7.2191	3218.89	19.8327	0.979478	0.0611704	1.56796	0.0989954	1.38136	0.0872639
Northern Europe	Europe	2013	4492.03	295.461	4539.09	11.8376	2836.58	7.618	3218.49	19.8935	0.989678	0.065712	1.58377	0.106278	1.39587	0.0938664
Northern Europe	Europe	2014	3767.75	170.51	4539.06	11.8543	2837.37	7.99479	3218.17	19.9203	0.830091	0.0378487	1.32801	0.0622482	1.17085	0.0540745
Northern Europe	Europe	2015	3748.49	170.336	4538.81	11.8942	2837.91	8.37507	3217.48	20.0185	0.825909	0.0382301	1.321	0.0628448	1.16517	0.0553923
Northern Europe	Europe	2016	3782.56	183.736	4540.05	11.4658	2838.85	8.40042	3218.65	19.4158	0.833181	0.040911	1.33256	0.0670887	1.1753	0.0585511
Caribbean	Americas	2017	3433.03	418.874	4449.19	26.0456	2744.86	24.306	3055.79	45.6244	0.771332	0.0919932	1.2502	0.148274	1.12257	0.129329
Southern Asia	Asia	1961	2349.12	295.254	4303.47	9.50006	2658.28	7.76135	2820.76	14.8419	0.545795	0.0682618	0.883601	0.11072	0.832575	0.103623
Polynesia	Oceania	1962	4157	0	4212.64	0	2574.87	0	2664.79	0	0.986791	0	1.61445	0	1.55997	0
Polynesia	Oceania	1963	4163.48	0	4206.52	0	2570.79	0	2655.1	0	0.989768	0	1.61953	0	1.56811	0
Polynesia	Oceania	1964	4264.98	0	4201.32	0	2566.83	0	2646.81	0	1.01515	0	1.66157	0	1.61137	0
Polynesia	Oceania	1965	4235.47	0	4200.31	0	2564.43	0	2644.06	0	1.00837	0	1.65162	0	1.60188	0
Polynesia	Oceania	1966	4225.6	0	4198.74	0	2562.96	0	2641.18	0	1.0064	0	1.64872	0	1.59989	0
Polynesia	Oceania	1967	4369.03	0	4200.04	0	2562.49	0	2642.37	0	1.04023	0	1.705	0	1.65345	0
Polynesia	Oceania	1968	4570.42	0	4203.59	0	2562.82	0	2646.86	0	1.08727	0	1.78336	0	1.72673	0
Polynesia	Oceania	1969	4497.86	0	4208.3	0	2563.76	0	2653.02	0	1.06881	0	1.7544	0	1.69537	0
Polynesia	Oceania	1970	4567.03	0	4213.98	0	2565.47	0	2660.38	0	1.08378	0	1.78019	0	1.71669	0
Polynesia	Oceania	1971	4760.24	0	4219.76	0	2567.44	0	2667.42	0	1.12808	0	1.85408	0	1.78459	0
Polynesia	Oceania	1972	4775.99	0	4225.22	0	2569.32	0	2673.8	0	1.13035	0	1.85886	0	1.78622	0
Polynesia	Oceania	1973	4728.46	0	4231.05	0	2571.28	0	2680.89	0	1.11756	0	1.83895	0	1.76377	0
Polynesia	Oceania	1974	4690.87	0	4237.86	0	2573.44	0	2689.81	0	1.1069	0	1.82281	0	1.74395	0
Polynesia	Oceania	1975	5154.03	0	4245.34	0	2575.77	0	2700.22	0	1.21405	0	2.00097	0	1.90875	0
Polynesia	Oceania	1976	5309.43	0	4253.93	0	2581.2	0	2713.76	0	1.24812	0	2.05696	0	1.95648	0
Polynesia	Oceania	1977	5221.76	0	4262.56	0	2586.38	0	2727.65	0	1.22503	0	2.01894	0	1.91438	0
Polynesia	Oceania	1978	5064.77	0	4271.25	0	2591.4	0	2741.96	0	1.18578	0	1.95445	0	1.84713	0
Polynesia	Oceania	1979	5216.27	0	4279.5	0	2596.33	0	2755.82	0	1.2189	0	2.0091	0	1.89282	0
Polynesia	Oceania	1980	5183.18	0	4286.69	0	2601.05	0	2768.26	0	1.20913	0	1.99272	0	1.87236	0
Polynesia	Oceania	1981	5269.03	0	4293.64	0	2607.59	0	2780.28	0	1.22717	0	2.02066	0	1.89514	0
Polynesia	Oceania	1982	5294.61	0	4300.15	0	2614.09	0	2791.56	0	1.23126	0	2.02542	0	1.89665	0
Polynesia	Oceania	1983	5293.68	0	4306.16	0	2620.4	0	2802.3	0	1.22933	0	2.02018	0	1.88905	0
Polynesia	Oceania	1984	5296.54	0	4311.64	0	2626.23	0	2812.45	0	1.22843	0	2.01678	0	1.88324	0
Polynesia	Oceania	1985	5513.35	0	4316.06	0	2631.21	0	2821.17	0	1.2774	0	2.09537	0	1.95427	0
Polynesia	Oceania	1986	5289.84	0	4320.64	0	2637.34	0	2829.63	0	1.22432	0	2.00575	0	1.86945	0
Polynesia	Oceania	1987	5452.14	0	4325	0	2642.69	0	2837.48	0	1.26061	0	2.0631	0	1.92147	0
Polynesia	Oceania	1988	5442.83	0	4329.07	0	2647.27	0	2845.05	0	1.25727	0	2.05602	0	1.91309	0
Polynesia	Oceania	1989	5038.42	0	4332.36	0	2650.9	0	2851.74	0	1.16297	0	1.90064	0	1.76679	0
Polynesia	Oceania	1990	4532.24	0	4333.51	0	2653.23	0	2855.61	0	1.04586	0	1.7082	0	1.58713	0
Polynesia	Oceania	1991	3993.15	0	4331.34	0	2655.19	0	2854.11	0	0.921919	0	1.5039	0	1.39909	0
Polynesia	Oceania	1992	3324.11	0	4328.76	0	2656.21	0	2851.08	0	0.767912	0	1.25145	0	1.16591	0
Polynesia	Oceania	1993	3047.5	0	4326.11	0	2656.26	0	2847.39	0	0.704442	0	1.14729	0	1.07028	0
Polynesia	Oceania	1994	2942.85	0	4323.82	0	2655.57	0	2843.87	0	0.680613	0	1.10818	0	1.0348	0
Polynesia	Oceania	1995	3124.38	0	4322.39	0	2654.68	0	2841.35	0	0.722835	0	1.17693	0	1.09961	0
Polynesia	Oceania	1996	3461.04	0	4320.66	0	2656.69	0	2840.47	0	0.801044	0	1.30276	0	1.21847	0
Western Asia	Asia	1997	4315.71	1399.69	4367.19	77.0675	2690.02	61.4652	2917.02	127.029	0.984219	0.309417	1.59719	0.50159	1.46604	0.43889
Polynesia	Oceania	1998	4067.75	0	4319.72	0	2659.83	0	2839.6	0	0.941672	0	1.52933	0	1.43251	0
Polynesia	Oceania	1999	4230.61	0	4319.29	0	2660.17	0	2838.18	0	0.979469	0	1.59035	0	1.49061	0
Polynesia	Oceania	2000	4451.88	0	4318.09	0	2659.37	0	2835.3	0	1.03098	0	1.67403	0	1.57016	0
Polynesia	Oceania	2001	4468.75	0	4324.17	0	2663.3	0	2844.04	0	1.03344	0	1.6779	0	1.57127	0
Polynesia	Oceania	2002	4639.27	0	4328.01	0	2665.75	0	2849.69	0	1.07192	0	1.74033	0	1.62799	0
Polynesia	Oceania	2003	4665.93	0	4330.66	0	2667.18	0	2853.79	0	1.07742	0	1.74939	0	1.63499	0
Polynesia	Oceania	2004	4772.81	0	4333.15	0	2668.29	0	2857.82	0	1.10146	0	1.78871	0	1.67008	0
Polynesia	Oceania	2005	4785.76	0	4336.11	0	2669.34	0	2862.56	0	1.1037	0	1.79287	0	1.67185	0
Polynesia	Oceania	2006	4735.64	0	4338.01	0	2670.95	0	2866.56	0	1.09166	0	1.77302	0	1.65203	0
Polynesia	Oceania	2007	4835.81	0	4340.09	0	2672.53	0	2870.78	0	1.11422	0	1.80945	0	1.68449	0
Polynesia	Oceania	2008	4883.89	0	4342.41	0	2674.1	0	2875.23	0	1.1247	0	1.82637	0	1.69861	0
Polynesia	Oceania	2009	4956.9	0	4344.09	0	2675.32	0	2878.61	0	1.14107	0	1.85283	0	1.72198	0
Polynesia	Oceania	2010	4942.07	0	4342.99	0	2675.51	0	2878.15	0	1.13794	0	1.84715	0	1.7171	0
Polynesia	Oceania	2011	4796.64	0	4340.47	0	2675.96	0	2876.63	0	1.1051	0	1.79249	0	1.66745	0
Polynesia	Oceania	2012	4879.71	0	4337.04	0	2676.02	0	2873.24	0	1.12512	0	1.8235	0	1.69833	0
Polynesia	Oceania	2013	4847.92	0	4331.92	0	2675.03	0	2866.87	0	1.11911	0	1.81228	0	1.69102	0
Polynesia	Oceania	2014	4549.56	0	4325.87	0	2673.02	0	2858.37	0	1.05171	0	1.70203	0	1.59166	0
Polynesia	Oceania	2015	4480.66	0	4320.4	0	2670.69	0	2849.77	0	1.03709	0	1.67772	0	1.57229	0
Polynesia	Oceania	2016	4575.7	0	4326.26	0	2673.67	0	2856.96	0	1.05766	0	1.71139	0	1.6016	0
Southern Africa	Africa	2017	3009.04	174.516	4424.3	20.2589	2733.78	20.2731	3017.2	34.8352	0.680218	0.0416305	1.10094	0.0690678	0.997742	0.0662763
Caribbean	Americas	1961	2879.03	504.961	4316.47	62.9218	2654.41	46.4674	2839.15	98.7133	0.668391	0.124669	1.08745	0.205385	1.01986	0.206782
South America	Americas	1962	3411.25	450.247	4296.77	56.2667	2638.44	44.2219	2806.76	92.0308	0.793041	0.0961652	1.29117	0.152912	1.2129	0.130707
South America	Americas	1963	3430.28	444.112	4296.36	56.8366	2637.51	44.5782	2805.7	93.1485	0.797431	0.093502	1.29863	0.148216	1.21973	0.123385
South America	Americas	1964	3503.07	388.96	4296.83	57.0898	2637.11	44.7951	2806.05	93.79	0.814491	0.0814665	1.32684	0.128888	1.24632	0.107582
South America	Americas	1965	3601.55	496.341	4299.23	56.7501	2637.72	44.7469	2809.13	93.5884	0.836639	0.105118	1.36325	0.166853	1.27888	0.14001
South America	Americas	1966	3512.8	410.95	4299.54	56.7592	2637.49	44.7757	2809.41	93.7594	0.816236	0.0872764	1.33034	0.138845	1.24824	0.117939
South America	Americas	1967	3639.33	396.654	4301.8	56.1538	2638.33	44.506	2812.41	93.088	0.845237	0.0833978	1.3779	0.132174	1.29195	0.110527
South America	Americas	1968	3619.68	416.538	4305.4	55.0865	2639.95	43.9972	2817.28	91.7655	0.839874	0.0873026	1.36941	0.138134	1.28235	0.114149
South America	Americas	1969	3612.43	475.03	4309.55	53.6983	2641.96	43.2976	2823.04	89.9633	0.837234	0.100264	1.36523	0.158335	1.27653	0.131836
South America	Americas	1970	3609.82	493.889	4314.36	52.3907	2644.35	42.4985	2829.85	88.1834	0.83572	0.10512	1.36304	0.166413	1.27257	0.140347
South America	Americas	1971	3629.44	399.585	4318.64	50.6313	2646.55	41.4719	2835.95	85.7142	0.839718	0.0848475	1.36992	0.134111	1.27777	0.113325
South America	Americas	1972	3508.33	323.983	4323.08	48.5186	2648.93	40.2015	2842.43	82.7071	0.810996	0.0678756	1.32331	0.106809	1.23277	0.0886425
South America	Americas	1973	3333.1	368.636	4327.54	46.2178	2651.44	38.7687	2849.17	79.3634	0.76965	0.0787858	1.25587	0.124481	1.16818	0.106113
South America	Americas	1974	3426.68	473.407	4331.8	43.9265	2654.01	37.2703	2855.93	75.9316	0.790269	0.101968	1.28937	0.161436	1.19724	0.137929
South America	Americas	1975	3389.53	411.585	4337.16	41.8268	2656.96	35.8097	2864.3	72.6646	0.780912	0.0885811	1.27435	0.139955	1.18144	0.119846
South America	Americas	1976	3378.28	401.239	4340.11	39.4118	2659.21	34.0382	2869.62	68.831	0.777911	0.0874795	1.26933	0.139177	1.17576	0.121506
South America	Americas	1977	3379.32	399.949	4342.31	37.2204	2661.22	32.3586	2874.12	65.2748	0.777801	0.087522	1.26885	0.139264	1.17441	0.122201
South America	Americas	1978	3361.29	422.287	4344.09	35.2376	2663.12	30.7657	2878.17	61.9733	0.773351	0.0932316	1.26126	0.149492	1.16656	0.132212
South America	Americas	1979	3401.56	404.645	4345.88	33.545	2665.15	29.2858	2882.23	59.0242	0.782255	0.0884221	1.27531	0.141034	1.17868	0.122686
South America	Americas	1980	3374.67	425.201	4348.81	31.7335	2667.67	27.7882	2887.67	55.9333	0.775552	0.0935633	1.26403	0.149653	1.16713	0.131275
South America	Americas	1981	3356.05	443.829	4349.11	30.7818	2669.04	26.6504	2889.37	53.9459	0.77122	0.0978033	1.25641	0.156592	1.16	0.137574
South America	Americas	1982	3342.14	344.323	4350.7	30.337	2671.1	25.7882	2892.62	52.6674	0.767821	0.0749159	1.25044	0.119485	1.15421	0.103299
South America	Americas	1983	3219.05	393.338	4353.14	30.1596	2673.56	25.0767	2896.81	51.7831	0.739068	0.0866223	1.20318	0.139132	1.10986	0.121945
South America	Americas	1984	3267.39	406.194	4355.94	29.9477	2676.1	24.3526	2901.33	50.9017	0.749666	0.0891578	1.22006	0.143242	1.12473	0.125082
South America	Americas	1985	3295.4	399.491	4358.93	29.495	2678.73	23.514	2906.04	49.7603	0.755586	0.0875172	1.22931	0.140221	1.13256	0.122344
South America	Americas	1986	3208.29	345.413	4362.02	29.9379	2681.1	23.1892	2910.71	49.9697	0.735186	0.075625	1.196	0.121687	1.10124	0.106189
South America	Americas	1987	3270.33	355.013	4365.56	29.5655	2683.59	22.5017	2915.92	49.2217	0.748789	0.0776463	1.218	0.125001	1.1205	0.108866
South America	Americas	1988	3310.32	386.071	4369.44	28.8309	2686.15	21.6925	2921.6	48.0765	0.757291	0.0849163	1.23176	0.137049	1.13205	0.120026
South America	Americas	1989	3251.07	365.996	4373.58	28.1947	2688.82	21.0112	2927.76	47.1014	0.743038	0.0807395	1.20853	0.130523	1.10946	0.114574
South America	Americas	1990	3148.19	349.038	4377.8	27.7508	2691.74	20.544	2934.23	46.4201	0.718821	0.0769194	1.169	0.12436	1.07194	0.108949
South America	Americas	1991	3266.68	297.356	4382.32	27.342	2694.6	20.1063	2941.17	45.6797	0.745141	0.0645427	1.21176	0.103899	1.10977	0.0890736
South America	Americas	1992	3269.13	344.953	4386.65	27.0729	2697.37	19.7969	2948.04	45.2087	0.744939	0.0757079	1.21137	0.122149	1.1079	0.106217
South America	Americas	1993	3317.07	378.141	4390.95	26.8245	2700.17	19.5594	2955.05	44.8455	0.75514	0.083359	1.22791	0.134711	1.12151	0.117527
South America	Americas	1994	3409.8	359.766	4395.35	26.6048	2703.13	19.3734	2962.36	44.5416	0.775498	0.0790675	1.2609	0.127669	1.15012	0.110918
South America	Americas	1995	3473.63	360.803	4399.69	26.3588	2706.43	19.2169	2969.69	44.1987	0.789294	0.0797615	1.28307	0.129122	1.16896	0.113032
South America	Americas	1996	3521.45	337.827	4403.73	26.1017	2709.49	19.0931	2976.66	43.8919	0.799407	0.0741722	1.29924	0.120003	1.18222	0.104114
Caribbean	Americas	1997	3444.17	480.681	4362.68	34.8786	2673.03	27.2763	2907.33	56.8301	0.788942	0.106839	1.2875	0.173401	1.18298	0.153406
South America	Americas	1998	3496.08	353.076	4412.57	25.7649	2716.34	19.0181	2991.78	43.5911	0.792057	0.0774661	1.28662	0.125286	1.16778	0.108734
South America	Americas	1999	3560.28	321.552	4417.21	25.627	2720	19.0213	2999.66	43.4606	0.805799	0.0704642	1.30858	0.114105	1.18628	0.0990006
South America	Americas	2000	3537.86	299.256	4421.4	25.3388	2723.68	18.9627	3006.96	43.1209	0.799968	0.0653012	1.29859	0.105773	1.17597	0.091403
South America	Americas	2001	3571.8	289.346	4425.79	25.3497	2727.33	19.0311	3014.43	43.1625	0.806826	0.0626661	1.30927	0.101374	1.18426	0.0867035
South America	Americas	2002	3588.45	331.977	4430.48	25.4109	2731.17	19.1712	3022.25	43.263	0.809705	0.0725496	1.31347	0.117321	1.18662	0.101896
South America	Americas	2003	3664.58	346.134	4435.35	25.5158	2735.12	19.3829	3030.29	43.423	0.825927	0.0752177	1.3393	0.12137	1.2084	0.104501
South America	Americas	2004	3602.45	323.136	4440.29	25.6811	2739.1	19.6381	3038.43	43.6574	0.811025	0.0698271	1.31468	0.112519	1.18476	0.0962942
South America	Americas	2005	3607.38	318.326	4444.63	25.6869	2742.86	19.8023	3045.87	43.6958	0.811338	0.068612	1.31466	0.110449	1.18347	0.0942206
South America	Americas	2006	3675.25	385.725	4449.6	26.1885	2746.86	20.18	3054.13	44.3375	0.825617	0.0837164	1.33734	0.134902	1.20226	0.116141
South America	Americas	2007	3700.98	354.341	4454.44	26.6877	2750.77	20.4991	3062.24	44.9892	0.830551	0.076879	1.34491	0.124049	1.20768	0.106764
South America	Americas	2008	3764.49	369.656	4459.15	27.1806	2754.61	20.7746	3070.22	45.6561	0.843863	0.0797504	1.36597	0.128309	1.22505	0.109738
South America	Americas	2009	3744.09	349.182	4463.68	27.6524	2758.37	21.0414	3078	46.3306	0.838474	0.0751931	1.35676	0.120764	1.21546	0.103307
South America	Americas	2010	3819.92	374.914	4467.74	28.0937	2761.91	21.2981	3085.19	47.0111	0.854654	0.0806398	1.38241	0.129283	1.2371	0.110546
South America	Americas	2011	3901.72	416.472	4471.81	28.5206	2765.54	21.4889	3092.41	47.6334	0.872112	0.0895981	1.41004	0.143519	1.26047	0.122731
South America	Americas	2012	3827.18	399.9	4475.47	28.6276	2768.97	21.5838	3099.08	47.9282	0.854777	0.0863003	1.38147	0.138508	1.23382	0.118789
South America	Americas	2013	3836.61	422.288	4478.84	28.5333	2772.24	21.6425	3105.34	48.0302	0.856228	0.0914066	1.38323	0.146852	1.23433	0.126406
South America	Americas	2014	3344.42	338.37	4482.05	28.3404	2775.42	21.7117	3111.34	48.0337	0.746093	0.0750967	1.20489	0.12152	1.07476	0.108152
South America	Americas	2015	3324.34	396.041	4485.03	28.0737	2778.44	21.7647	3116.99	47.9291	0.741156	0.0883587	1.19645	0.143234	1.06651	0.128034
South America	Americas	2016	3289.76	427.666	4487.8	27.2389	2781.58	21.3464	3122.4	46.8369	0.732898	0.0947219	1.18246	0.153022	1.05324	0.135592
Central Asia	Asia	2017	4266.14	487.17	4410.7	30.1779	2732.77	22.5089	3003.15	49.1989	0.96658	0.105346	1.55989	0.168592	1.41852	0.14468
Eastern Asia	Asia	1961	2708.08	225.729	4343.55	44.0269	2677.81	24.6075	2875	68.7936	0.62303	0.0450859	1.01068	0.0748683	0.94069	0.05456
South-Eastern Asia	Asia	1962	1832.15	313.559	4279.12	18.1485	2631.15	16.127	2783.98	33.6223	0.428241	0.073657	0.6965	0.120069	0.658469	0.114394
South-Eastern Asia	Asia	1963	1830.53	267.524	4276.97	17.2444	2628.57	15.5098	2778.83	31.8894	0.428108	0.063252	0.696636	0.103411	0.65924	0.0994615
South-Eastern Asia	Asia	1964	1874.16	287.381	4275.76	16.2732	2626.42	14.8324	2775.32	29.9571	0.438387	0.0675282	0.713689	0.110005	0.675585	0.104981
South-Eastern Asia	Asia	1965	1818.82	290.72	4277.34	14.9556	2625.37	13.9379	2775.86	27.4971	0.425318	0.068451	0.692952	0.111689	0.655637	0.10687
South-Eastern Asia	Asia	1966	1801.45	255.551	4276.66	13.8802	2623.54	13.1433	2773.61	25.41	0.421317	0.0602954	0.686802	0.0984471	0.649881	0.0944914
South-Eastern Asia	Asia	1967	1766.34	253.259	4276.91	12.2912	2622.23	11.9841	2773.01	22.5401	0.413089	0.0598128	0.673768	0.0977435	0.637388	0.0939187
South-Eastern Asia	Asia	1968	1797.3	249.894	4278.02	10.6397	2621.49	10.6753	2773.94	19.5478	0.420215	0.0590004	0.68575	0.0963777	0.648311	0.0925881
South-Eastern Asia	Asia	1969	1770.12	235.86	4279.79	9.44935	2621.31	9.52807	2776.08	17.2254	0.413688	0.0557305	0.675435	0.0911748	0.638023	0.0876651
South-Eastern Asia	Asia	1970	1778.91	239.663	4283.24	8.78119	2621.99	8.61702	2780.64	15.6646	0.415391	0.0564301	0.678575	0.0922537	0.640075	0.0883201
South-Eastern Asia	Asia	1971	1755.94	234.871	4284.69	8.16785	2622.14	7.69651	2782.59	14.0414	0.409875	0.0552158	0.669741	0.090187	0.631316	0.0862191
South-Eastern Asia	Asia	1972	1766.4	243.075	4287.1	7.83818	2623.04	7.1548	2786.02	13.1845	0.412078	0.0570344	0.673468	0.0930234	0.63426	0.0887793
South-Eastern Asia	Asia	1973	1825.05	274.686	4290.2	7.6957	2624.54	6.8824	2790.57	12.8089	0.425428	0.064167	0.695347	0.104378	0.654144	0.0990794
South-Eastern Asia	Asia	1974	1829.21	266.971	4293.79	7.8109	2626.48	6.76618	2795.96	12.7659	0.426045	0.0623993	0.696438	0.101589	0.654394	0.0964957
South-Eastern Asia	Asia	1975	1762.53	291.61	4298.51	7.57447	2629.02	6.71463	2802.97	12.2698	0.410083	0.0682131	0.670435	0.11125	0.629043	0.105688
South-Eastern Asia	Asia	1976	1737.6	284.691	4301.93	8.60979	2631.11	7.00942	2808.22	13.2954	0.403956	0.0665665	0.660453	0.108715	0.618976	0.103106
South-Eastern Asia	Asia	1977	1806.1	286.929	4306.03	10.0202	2633.64	7.40712	2814.45	14.9907	0.4195	0.0671872	0.685848	0.109636	0.641999	0.104171
South-Eastern Asia	Asia	1978	1856.17	320.589	4310.54	11.9422	2636.49	7.9963	2821.36	17.4841	0.430692	0.0750219	0.704114	0.122415	0.658221	0.116127
South-Eastern Asia	Asia	1979	1870.63	338.076	4315.1	14.077	2639.47	8.85228	2828.5	20.4047	0.433621	0.07918	0.708839	0.129159	0.661774	0.122567
South-Eastern Asia	Asia	1980	1914.5	346.329	4320.15	15.3769	2642.49	9.84944	2836.41	22.4512	0.44326	0.0809573	0.724592	0.131989	0.675365	0.125013
South-Eastern Asia	Asia	1981	1951.61	302.48	4324.26	17.7048	2645.55	11.068	2843.21	25.9844	0.451416	0.0708154	0.737778	0.115296	0.686792	0.109555
South-Eastern Asia	Asia	1982	1860.36	314.471	4328.04	19.3788	2648.51	12.4713	2849.7	28.9346	0.429975	0.0737808	0.702556	0.120062	0.653346	0.114409
South-Eastern Asia	Asia	1983	1888.37	264.681	4331.7	21.4139	2651.5	14.1615	2856.12	32.3562	0.43604	0.0620226	0.71224	0.100564	0.661563	0.0960656
South-Eastern Asia	Asia	1984	1911.1	265.01	4335.61	24.1276	2654.72	16.0039	2862.94	36.5099	0.440886	0.062034	0.719923	0.100485	0.667929	0.0959859
South-Eastern Asia	Asia	1985	1864.76	256.813	4339.93	26.2446	2658.14	17.6226	2870.36	39.8824	0.429735	0.05987	0.701521	0.0970278	0.649961	0.0923013
South-Eastern Asia	Asia	1986	1937.55	255.379	4343.37	30.0576	2661.38	19.9863	2876.51	45.4345	0.446168	0.0596718	0.728055	0.0967408	0.673962	0.0923725
South-Eastern Asia	Asia	1987	1903.95	257.879	4347.97	33.0158	2665.25	21.8519	2884.14	50.0662	0.438037	0.060631	0.714515	0.0983457	0.660782	0.0945221
South-Eastern Asia	Asia	1988	1942.49	269.435	4353.28	35.2825	2669.49	23.4016	2892.67	53.9625	0.446357	0.0631473	0.727802	0.102352	0.67218	0.0981057
South-Eastern Asia	Asia	1989	1933.75	306.742	4358.68	37.3299	2673.74	24.9131	2901.3	57.6524	0.44376	0.0713629	0.723289	0.115722	0.667049	0.109771
South-Eastern Asia	Asia	1990	1907.34	299.368	4363.73	38.9259	2677.78	26.4074	2909.5	60.8031	0.437249	0.0700177	0.712451	0.113634	0.656297	0.10846
South-Eastern Asia	Asia	1991	1917.15	308.483	4368.76	40.0566	2681.64	27.6122	2917.48	63.262	0.438947	0.0717862	0.714995	0.116388	0.657712	0.110457
South-Eastern Asia	Asia	1992	1990.34	298.78	4373.4	41.0889	2685.21	28.8197	2924.95	65.5951	0.455201	0.0693943	0.741271	0.112396	0.681013	0.10656
South-Eastern Asia	Asia	1993	2004.85	260.071	4377.91	41.9371	2688.68	29.9714	2932.33	67.6702	0.457991	0.0600902	0.745623	0.0970938	0.68405	0.0917638
South-Eastern Asia	Asia	1994	2073.9	301.101	4382.78	42.4795	2692.34	30.9739	2940.31	69.2613	0.473213	0.069196	0.770185	0.111843	0.705597	0.104785
South-Eastern Asia	Asia	1995	2142.95	324.623	4387.56	42.4715	2696.13	31.6715	2948.38	70.0006	0.488339	0.0737882	0.794537	0.119223	0.726757	0.110005
South-Eastern Asia	Asia	1996	2109.75	312.038	4392.69	42.4958	2700.16	32.6934	2956.94	70.8905	0.480254	0.0712324	0.781111	0.11491	0.713563	0.106812
Southern Asia	Asia	1997	2618.99	522.709	4360.71	31.2424	2688.44	22.8709	2904.26	49.8464	0.600426	0.118743	0.974161	0.195055	0.901554	0.178276
South-Eastern Asia	Asia	1998	2082.16	247.814	4405.34	42.7517	2709.47	34.3904	2977.49	72.0876	0.472624	0.0563653	0.768253	0.0902232	0.699401	0.0842565
South-Eastern Asia	Asia	1999	2093.75	232.736	4411.75	43.2314	2714.24	35.1035	2987.98	72.7804	0.474578	0.0528079	0.771199	0.0842039	0.700885	0.0788451
South-Eastern Asia	Asia	2000	2141.39	247.188	4417.71	43.548	2718.81	35.5857	2997.87	73.2131	0.484648	0.0549505	0.787267	0.0871496	0.714204	0.0796543
South-Eastern Asia	Asia	2001	2164.01	224.349	4422.2	44.6653	2722.62	36.1283	3005.4	74.4836	0.489282	0.0497208	0.794532	0.0787231	0.720007	0.0720902
South-Eastern Asia	Asia	2002	2212.92	219.85	4425.85	45.6722	2725.96	36.637	3011.74	75.7971	0.499938	0.0487129	0.811538	0.077237	0.734785	0.0709047
South-Eastern Asia	Asia	2003	2254.41	164.275	4428.85	46.4164	2728.91	37.0579	3017.21	76.9665	0.508991	0.0362489	0.825971	0.0573131	0.747321	0.0535339
South-Eastern Asia	Asia	2004	2290.92	140.926	4431.69	46.9827	2731.74	37.4137	3022.48	78.0457	0.516915	0.0310159	0.838528	0.0490073	0.758146	0.046316
South-Eastern Asia	Asia	2005	2317.99	157.734	4434.82	47.377	2734.65	37.6655	3028.13	78.9643	0.522624	0.0343093	0.847508	0.0547208	0.76559	0.0501686
South-Eastern Asia	Asia	2006	2360.13	123.043	4437.93	46.5895	2738.41	37.3857	3034.24	78.2834	0.531777	0.0265637	0.861807	0.0424368	0.778023	0.0396169
South-Eastern Asia	Asia	2007	2410.74	142.581	4441.15	45.6036	2742.12	36.975	3040.36	77.2964	0.542772	0.0308493	0.879105	0.0499979	0.793052	0.045318
South-Eastern Asia	Asia	2008	2421.3	127.11	4444.41	44.4001	2745.65	36.4491	3046.36	75.9419	0.544804	0.0283662	0.88195	0.0468333	0.795133	0.0436384
South-Eastern Asia	Asia	2009	2496.48	141.79	4447.36	43.1166	2748.82	35.8857	3051.79	74.3552	0.561419	0.0329233	0.908457	0.0550507	0.818611	0.0524844
South-Eastern Asia	Asia	2010	2545.06	186.618	4449.85	41.9775	2751.58	35.4033	3056.45	72.825	0.571976	0.0421772	0.925132	0.06978	0.833086	0.0638101
South-Eastern Asia	Asia	2011	2592.26	177.247	4452.42	41.1749	2754.25	35.0027	3061.24	71.5599	0.582254	0.0401581	0.941378	0.0665463	0.847226	0.061068
South-Eastern Asia	Asia	2012	2683.23	263.468	4454.34	40.691	2756.58	34.6828	3065.08	70.6487	0.60227	0.0575471	0.973226	0.0928271	0.875239	0.0809878
South-Eastern Asia	Asia	2013	2669.56	296.968	4455.92	40.3981	2758.71	34.4117	3068.43	69.9497	0.598981	0.0651744	0.967487	0.104884	0.869796	0.0921606
South-Eastern Asia	Asia	2014	2641.96	377.39	4457.68	40.0371	2760.88	34.0605	3071.97	69.1511	0.592684	0.0842998	0.956978	0.136022	0.860254	0.121926
South-Eastern Asia	Asia	2015	2713.61	393.385	4459.61	39.6196	2763.19	33.5162	3075.73	68.2749	0.608545	0.088304	0.982204	0.142583	0.882687	0.128704
South-Eastern Asia	Asia	2016	2716.02	415.042	4461.19	39.2862	2765.26	33.1596	3078.93	67.641	0.608863	0.0930339	0.982321	0.150053	0.882529	0.135251
Northern Africa	Africa	2017	4346.16	729.659	4384.35	44.0061	2712.86	39.4163	2957.03	76.1793	0.990251	0.161614	1.59915	0.254942	1.46601	0.227564
Northern America	Americas	1961	3720.9	20.2129	4410.46	8.74494	2729.18	5.21653	2995.26	14.7104	0.843666	0.0062921	1.3634	0.0100683	1.24233	0.0130362
Southern Africa	Africa	1962	3022.52	354.519	4295.34	11.3037	2638.13	16.9023	2806.88	18.7318	0.70365	0.0824227	1.14549	0.133111	1.07674	0.125866
Southern Africa	Africa	1963	3131.99	333.366	4293.85	11.5291	2636.27	16.8597	2803.45	19.0679	0.729374	0.0773875	1.18776	0.124518	1.11705	0.117893
Southern Africa	Africa	1964	3153.58	345.72	4293.03	11.8421	2634.81	16.9052	2801.37	19.5681	0.73454	0.0802934	1.19658	0.129176	1.12557	0.12241
Southern Africa	Africa	1965	3305.75	333.533	4295.31	12.0357	2634.69	17.059	2803.77	19.9585	0.76955	0.0771576	1.2543	0.123593	1.17878	0.11695
Southern Africa	Africa	1966	3196.44	334.937	4293.98	12.466	2633.23	17.1225	2801.58	20.6125	0.744344	0.0776626	1.21353	0.124714	1.14074	0.118144
Southern Africa	Africa	1967	3224.07	324.121	4294.19	13.069	2632.61	17.3791	2801.76	21.5441	0.75074	0.0751303	1.22431	0.120507	1.15052	0.114251
Southern Africa	Africa	1968	3214.3	310.619	4295.4	13.8024	2632.64	17.792	2803.53	22.6763	0.748265	0.0720856	1.22062	0.11562	1.14636	0.109866
Southern Africa	Africa	1969	3233.22	305.636	4296.7	14.6065	2632.95	18.2978	2805.58	23.9054	0.752436	0.070887	1.22765	0.113599	1.15225	0.107955
Southern Africa	Africa	1970	3285.73	293.997	4300.02	14.9955	2634.19	18.8033	2810.23	24.6235	0.764066	0.0680813	1.24701	0.108947	1.16903	0.103525
Southern Africa	Africa	1971	3233.47	285.714	4299.44	15.9739	2633.89	19.3825	2809.57	26.0601	0.752038	0.066442	1.22739	0.10658	1.1508	0.101712
Southern Africa	Africa	1972	3329.13	279.502	4298.99	16.8901	2633.86	19.9813	2809.12	27.4287	0.774344	0.0647631	1.26364	0.103302	1.18496	0.0986025
Southern Africa	Africa	1973	3240.01	286.181	4298.7	17.8079	2634.02	20.6161	2808.92	28.8143	0.753677	0.066546	1.22975	0.106376	1.15336	0.101776
Southern Africa	Africa	1974	3273.48	272.348	4298.82	18.8124	2634.43	21.327	2809.38	30.3465	0.76143	0.0631996	1.24225	0.100674	1.16505	0.0963508
Southern Africa	Africa	1975	3288.52	258.505	4301.29	19.343	2635.78	22.0652	2812.92	31.3246	0.764509	0.0601216	1.24737	0.095743	1.169	0.0920756
Southern Africa	Africa	1976	3236.07	234.933	4299.97	20.5521	2635.16	22.5515	2811.14	33.1031	0.752596	0.0552939	1.22793	0.0885607	1.15129	0.086273
Southern Africa	Africa	1977	3298.06	211.71	4300.23	21.7373	2635.28	23.1518	2811.43	34.9587	0.766976	0.0500395	1.25147	0.0804439	1.17328	0.0788244
Southern Africa	Africa	1978	3298.36	211.006	4301.34	22.8061	2635.79	23.8026	2812.84	36.7241	0.766843	0.0498357	1.25135	0.0803329	1.1728	0.0786264
Southern Africa	Africa	1979	3286.51	212.597	4302.23	23.6052	2636.22	24.4018	2813.99	38.1496	0.763964	0.0507314	1.24675	0.0825413	1.16826	0.0814353
Southern Africa	Africa	1980	3272.13	217.087	4305.03	23.9582	2637.09	24.9167	2817.56	38.9757	0.760093	0.0512121	1.2408	0.0830809	1.16155	0.0810501
Southern Africa	Africa	1981	3294.78	208.672	4305.13	24.268	2637.32	25.27	2817.73	39.6555	0.765311	0.0488412	1.24924	0.0791318	1.16944	0.076712
Southern Africa	Africa	1982	3378.96	211.655	4304.05	24.0774	2637.01	25.3992	2816.41	39.6664	0.785001	0.0485699	1.28116	0.077814	1.19964	0.0741019
Southern Africa	Africa	1983	3247.26	183.917	4302.53	23.5456	2636.5	25.3711	2814.61	39.199	0.75473	0.0430147	1.23166	0.0702971	1.15386	0.0679465
Southern Africa	Africa	1984	3251.15	181.926	4301.68	22.9035	2636.32	25.3044	2813.8	38.551	0.755806	0.0429192	1.23327	0.0705097	1.15566	0.0686974
Southern Africa	Africa	1985	3249.25	156.605	4302.93	22.2616	2637.06	25.2621	2815.79	37.852	0.755129	0.0367105	1.23219	0.0603015	1.15411	0.0585997
Southern Africa	Africa	1986	3167.66	151.124	4301.71	20.8218	2636.52	24.4439	2814.31	35.8103	0.736389	0.0355947	1.20152	0.0587392	1.12575	0.0571097
Southern Africa	Africa	1987	3281.82	154.338	4302.97	19.4986	2637.16	23.7461	2816.06	33.9092	0.762663	0.0354784	1.24438	0.0571064	1.1654	0.0544845
Southern Africa	Africa	1988	3223.42	131.233	4306.05	18.3279	2638.69	23.1071	2820.18	32.1581	0.748589	0.0307887	1.22165	0.0506099	1.14312	0.0489551
Southern Africa	Africa	1989	3211.51	90.3598	4310.21	17.3976	2640.72	22.4635	2825.7	30.6427	0.745111	0.0215425	1.21623	0.036092	1.13669	0.0355754
Southern Africa	Africa	1990	3215.05	85.8046	4314.2	16.1505	2642.97	21.6318	2831.15	28.6915	0.745233	0.02015	1.2165	0.0333982	1.1357	0.0324031
Southern Africa	Africa	1991	3184.27	92.9077	4321.71	16.695	2647.09	21.0374	2841.74	29.2581	0.736819	0.0219601	1.20299	0.0363466	1.12065	0.0352668
Southern Africa	Africa	1992	3181.15	65.4706	4330.05	17.7406	2651.7	20.6506	2853.56	30.4866	0.734662	0.0146443	1.19966	0.022932	1.11484	0.0223679
Southern Africa	Africa	1993	3212.63	72.6064	4338.96	19.0001	2656.69	20.4413	2866.38	32.024	0.740384	0.0151494	1.20918	0.0222934	1.12075	0.0202431
Southern Africa	Africa	1994	3152.44	48.6092	4348.22	20.2074	2661.99	20.3659	2880.03	33.5433	0.725018	0.0122438	1.18432	0.0212283	1.09475	0.0226538
Southern Africa	Africa	1995	3145.59	72.8467	4356.99	20.9566	2667.42	20.3114	2893.51	34.5479	0.721974	0.0170559	1.17929	0.0278378	1.08724	0.0278216
Southern Africa	Africa	1996	3163.31	63.9946	4365.86	22.6659	2672.26	20.9266	2906.76	36.8843	0.724593	0.0161222	1.18386	0.0272546	1.08849	0.0289721
Melanesia	Oceania	1997	4162.08	1027.77	4340.23	35.1483	2667.25	25.4877	2872.79	57.5322	0.960938	0.245307	1.56427	0.401679	1.4566	0.389787
Southern Africa	Africa	1998	3152.39	58.2902	4381.53	24.339	2681.61	21.7528	2931.98	39.6133	0.719489	0.0137953	1.17561	0.022853	1.07535	0.0244069
Southern Africa	Africa	1999	3217.44	75.8087	4388.87	24.7858	2686.54	22.1608	2944.5	40.5987	0.733137	0.0190536	1.19774	0.0321618	1.09299	0.0340411
Southern Africa	Africa	2000	3297.45	78.9874	4396.37	25.1443	2691.74	22.5597	2957.42	41.4903	0.750098	0.0201001	1.22517	0.0340389	1.11532	0.0362685
Southern Africa	Africa	2001	3320.82	84.4279	4401.42	24.9854	2695.8	22.4824	2966.65	41.5503	0.754553	0.0215212	1.23201	0.0365825	1.11976	0.0386881
Southern Africa	Africa	2002	3188.95	91.2278	4406.41	24.9	2700.13	22.5506	2975.95	41.7654	0.723827	0.0245196	1.18134	0.0428276	1.07215	0.0453563
Southern Africa	Africa	2003	3199.5	103.868	4411.12	24.7856	2704.59	22.6888	2984.97	41.9384	0.725428	0.0265573	1.18326	0.0457032	1.07239	0.0471602
Southern Africa	Africa	2004	3283.48	100.246	4415.04	24.5188	2708.82	22.8057	2992.89	41.8456	0.743802	0.025733	1.21242	0.0446709	1.0976	0.0461354
Southern Africa	Africa	2005	3276.24	130.907	4419.12	24.34	2712.76	22.9451	3000.79	41.7524	0.74146	0.0317312	1.20795	0.0539383	1.09224	0.0531142
Southern Africa	Africa	2006	3235.37	158.904	4420.08	23.9124	2715.6	22.8102	3004.28	41.2006	0.732026	0.0373565	1.19158	0.0625361	1.07727	0.0596597
Southern Africa	Africa	2007	3259.25	169.566	4420.15	23.2485	2718.02	22.6141	3006.3	40.3004	0.737412	0.0396648	1.1993	0.0663127	1.08447	0.0627733
Southern Africa	Africa	2008	3258.17	147.189	4419.56	22.447	2720.06	22.3781	3007.18	39.1683	0.737255	0.0343795	1.19797	0.0575137	1.08374	0.0544876
Southern Africa	Africa	2009	3199.76	134.323	4418.85	21.6722	2721.92	22.1373	3007.66	38.0215	0.724158	0.031605	1.17571	0.0531478	1.06415	0.0505865
Southern Africa	Africa	2010	3288.94	125.355	4418.82	21.0133	2723.77	21.9372	3008.75	36.9868	0.744335	0.0293639	1.20763	0.0493135	1.09336	0.0468149
Southern Africa	Africa	2011	3313.94	133.056	4417.11	20.7696	2724.66	21.754	3007.3	36.5341	0.750294	0.0313446	1.21643	0.0525288	1.10223	0.0500494
Southern Africa	Africa	2012	3335.78	135.594	4416.9	20.5369	2726.09	21.5433	3007.53	36.0966	0.755297	0.0325111	1.22386	0.0548335	1.10949	0.0528694
Southern Africa	Africa	2013	3309.5	136.011	4417.64	20.3153	2727.78	21.322	3008.75	35.6668	0.749242	0.0330622	1.21352	0.056025	1.10038	0.0544645
Southern Africa	Africa	2014	3031.06	176.698	4418.75	20.1684	2729.4	21.1283	3010.25	35.3246	0.686034	0.0417808	1.11074	0.069352	1.00729	0.065888
Southern Africa	Africa	2015	3038.99	184.688	4419.81	20.0748	2730.71	21.014	3011.6	35.0669	0.687678	0.0438319	1.11314	0.0727419	1.00952	0.0693008
Southern Africa	Africa	2016	2955.95	220.386	4422.01	20.1766	2732.33	20.6547	3014.35	34.936	0.668583	0.0520572	1.08214	0.0860506	0.981136	0.0815898
Melanesia	Oceania	2017	4269.08	929.684	4372.36	53.2629	2700.95	45.0681	2930.68	88.6845	0.9791	0.224731	1.58671	0.370845	1.46755	0.36206
Australia and New Zealand	Oceania	1961	3794.55	41.9544	4416.43	13.2392	2736.94	10.3985	3003.89	20.9821	0.859226	0.0121333	1.3865	0.0207222	1.26337	0.023048
Southern Asia	Asia	1962	2289.03	287.104	4302.01	10.0441	2656.48	7.92646	2817.13	15.3465	0.531999	0.0663284	0.861552	0.107534	0.812272	0.100599
Southern Asia	Asia	1963	2255.59	257.16	4300.59	10.3991	2654.58	8.14472	2813.86	15.6538	0.524407	0.0593677	0.849582	0.0961998	0.801355	0.0899655
Southern Asia	Asia	1964	2260.15	281.451	4299.86	10.9171	2653.1	8.3124	2811.99	16.1792	0.525562	0.065164	0.851766	0.105464	0.803523	0.0990275
Southern Asia	Asia	1965	2298.71	303.18	4301.79	11.2917	2652.88	8.28311	2814.02	16.6628	0.534273	0.0701406	0.866333	0.113457	0.816576	0.106418
Southern Asia	Asia	1966	2224.63	261.181	4300.17	12.2125	2651.26	8.49601	2811.38	17.9503	0.517273	0.0605302	0.83898	0.0980453	0.791092	0.0921528
Southern Asia	Asia	1967	2208.07	296.575	4300.24	13.5928	2650.59	8.7449	2811.32	19.988	0.51343	0.0690287	0.83296	0.11181	0.785279	0.105699
Southern Asia	Asia	1968	2322.14	287.589	4301.49	15.2429	2650.67	9.12192	2813.08	22.5634	0.539758	0.0666344	0.87596	0.108449	0.825208	0.101605
Southern Asia	Asia	1969	2322.34	283.443	4303.13	16.6221	2651.15	9.57251	2815.56	24.8794	0.539634	0.0659216	0.875873	0.106774	0.824668	0.100902
Southern Asia	Asia	1970	2388.25	255.893	4306.58	17.0261	2652.46	9.91485	2820.47	25.9444	0.554471	0.0590418	0.900233	0.0956545	0.846478	0.0894646
Southern Asia	Asia	1971	2278.6	252.369	4306.75	18.0726	2652.73	10.3755	2820.91	27.7311	0.52901	0.0584554	0.858851	0.0947954	0.80755	0.0890822
Southern Asia	Asia	1972	2287.11	297.817	4307.68	18.55	2653.5	10.8278	2822.4	28.8357	0.530873	0.0692205	0.861814	0.112282	0.810149	0.105946
Southern Asia	Asia	1973	2347.09	284.371	4309.13	18.6052	2654.61	11.2991	2824.64	29.4089	0.544651	0.0662974	0.884113	0.107665	0.830874	0.101926
Southern Asia	Asia	1974	2263.13	299.676	4310.83	18.7094	2655.89	11.9105	2827.37	30.0337	0.525015	0.0702785	0.852156	0.114094	0.800575	0.108891
Southern Asia	Asia	1975	2319.35	283.323	4314.25	18.7416	2657.71	12.5475	2832.48	30.5538	0.537572	0.0659657	0.872646	0.107313	0.818759	0.101236
Southern Asia	Asia	1976	2307.75	297.746	4314	19.2864	2657.92	13.504	2832.52	31.632	0.534961	0.0697507	0.868284	0.113466	0.81483	0.107938
Southern Asia	Asia	1977	2386.46	307.97	4314.63	20.16	2658.59	14.5268	2833.8	33.0395	0.553011	0.0712155	0.897438	0.115472	0.841801	0.108083
Southern Asia	Asia	1978	2420.18	299.343	4315.74	21.2579	2659.53	15.558	2835.79	34.6595	0.560737	0.0696324	0.909894	0.112938	0.853317	0.106626
Southern Asia	Asia	1979	2382.56	311.183	4316.86	22.337	2660.54	16.4703	2837.89	36.1921	0.551888	0.0724767	0.895428	0.117583	0.839478	0.111199
Southern Asia	Asia	1980	2268.45	321.176	4319.75	22.764	2662.05	17.0369	2842.28	36.886	0.525154	0.0751047	0.85217	0.122123	0.798223	0.115892
Southern Asia	Asia	1981	2347.09	350.199	4318.96	24.0471	2662.1	17.9101	2841.57	38.6599	0.543435	0.0819079	0.881637	0.13303	0.826014	0.126317
Southern Asia	Asia	1982	2363.97	376.266	4318.49	25.0068	2662.3	18.5425	2841.27	40.0151	0.547479	0.088583	0.888042	0.143928	0.832315	0.137758
Southern Asia	Asia	1983	2509.72	385.888	4318.37	25.8333	2662.68	19.0697	2841.45	41.2223	0.581198	0.0905592	0.942557	0.146986	0.883384	0.140218
Southern Asia	Asia	1984	2521.96	377.337	4318.78	26.6856	2663.33	19.629	2842.38	42.5239	0.583994	0.0886649	0.946949	0.143866	0.887468	0.137553
Southern Asia	Asia	1985	2458.44	362.316	4320.74	27.2388	2664.54	20.2591	2845.37	43.5378	0.569103	0.0857003	0.922826	0.139221	0.864496	0.13419
Southern Asia	Asia	1986	2494.91	423.037	4320.34	27.7826	2664.66	20.6558	2844.94	44.5421	0.577613	0.0999309	0.936489	0.162307	0.877508	0.156246
Southern Asia	Asia	1987	2471.98	417.474	4321.66	28.1511	2665.6	21.0544	2846.75	45.398	0.572196	0.0989938	0.927707	0.161072	0.869166	0.155815
Southern Asia	Asia	1988	2466.61	385.066	4324.21	28.3284	2667.11	21.4115	2850.2	46.0087	0.570524	0.0907178	0.925019	0.147656	0.865921	0.141854
Southern Asia	Asia	1989	2578.26	390.862	4327.41	28.3326	2668.95	21.6823	2854.58	46.3063	0.595901	0.0917604	0.966208	0.149324	0.903705	0.142913
Southern Asia	Asia	1990	2434.2	447.031	4331.03	28.26	2670.88	21.9225	2859.69	46.4244	0.562301	0.105757	0.911924	0.172712	0.852355	0.166646
Southern Asia	Asia	1991	2512.84	433.048	4334.25	28.6	2672.75	22.1645	2864.16	46.9293	0.579851	0.101234	0.94039	0.165229	0.877846	0.157203
Southern Asia	Asia	1992	2548.19	482.171	4338.07	28.6898	2674.92	22.2063	2869.56	47.0256	0.587492	0.11243	0.952908	0.183889	0.888581	0.174244
Southern Asia	Asia	1993	2521.95	512.829	4342.34	28.8449	2677.33	22.1958	2875.73	47.1272	0.580857	0.119096	0.942276	0.195101	0.877536	0.183795
Southern Asia	Asia	1994	2541.71	495.589	4346.93	29.2473	2679.99	22.251	2882.57	47.5134	0.584731	0.114461	0.948625	0.187654	0.882107	0.175491
Southern Asia	Asia	1995	2565.52	474.626	4351.83	29.2236	2682.74	22.2521	2890.1	47.502	0.589462	0.108944	0.95636	0.178439	0.887738	0.165565
Southern Asia	Asia	1996	2567.44	523.49	4356.23	30.1182	2685.51	22.4481	2897.01	48.4211	0.589284	0.119677	0.956141	0.196518	0.886271	0.181206
Polynesia	Oceania	1997	3861.21	0	4319.95	0	2658.53	0	2840.09	0	0.89381	0	1.45239	0	1.35954	0
Southern Asia	Asia	1998	2599.72	538.767	4365.3	32.3422	2691.54	23.4022	2911.85	51.4417	0.595349	0.121951	0.96585	0.200339	0.892487	0.182099
Southern Asia	Asia	1999	2701.26	513.093	4369.99	33.356	2694.86	23.9761	2919.73	53.0701	0.617851	0.115167	1.00216	0.189196	0.924507	0.169933
Southern Asia	Asia	2000	2657.19	507.93	4374.7	34.0239	2698.16	24.5046	2927.76	54.372	0.607086	0.113617	0.984539	0.186436	0.906812	0.166611
Southern Asia	Asia	2001	2612.38	502.827	4378.31	34.7353	2701.25	25.0743	2934.18	55.8066	0.596295	0.111922	0.966696	0.18333	0.88933	0.16268
Southern Asia	Asia	2002	2545.79	520.683	4382.36	35.2221	2704.68	25.6422	2941.21	57.0094	0.58053	0.115618	0.940821	0.189157	0.864494	0.167248
Southern Asia	Asia	2003	2566.84	520.335	4386.68	35.5149	2708.32	26.2092	2948.59	57.9679	0.584769	0.115336	0.947317	0.188299	0.869488	0.166189
Southern Asia	Asia	2004	2532.13	523.137	4391.05	35.617	2712.02	26.7453	2956.03	58.6328	0.576281	0.115688	0.933205	0.188535	0.855537	0.165903
Southern Asia	Asia	2005	2574.09	568.8	4395.14	35.3019	2715.44	27.0901	2963.13	58.683	0.585258	0.125648	0.947416	0.204334	0.867521	0.179571
Southern Asia	Asia	2006	2668.36	514.671	4398.7	35.1323	2718.69	27.5166	2969.31	58.8814	0.606226	0.113381	0.980872	0.18369	0.897447	0.16102
Southern Asia	Asia	2007	2764.95	519.286	4402.43	34.983	2722	27.9415	2975.66	59.006	0.627664	0.114366	1.01513	0.18476	0.928001	0.162073
Southern Asia	Asia	2008	2809.47	482.148	4406.33	34.7988	2725.37	28.3419	2982.21	58.9786	0.637223	0.105963	1.03015	0.170569	0.940899	0.149447
Southern Asia	Asia	2009	2812.76	509.769	4410.52	34.6075	2728.86	28.7265	2989.14	58.8423	0.637403	0.112345	1.03011	0.180751	0.939947	0.159019
Southern Asia	Asia	2010	2923.55	503.509	4414.32	34.1477	2732.16	29.0078	2995.68	58.3086	0.661897	0.110559	1.06926	0.177295	0.974661	0.155332
Southern Asia	Asia	2011	2977.96	531.783	4418.61	34	2735.7	29.3826	3002.77	58.0658	0.673561	0.116988	1.0877	0.187345	0.99043	0.164674
Southern Asia	Asia	2012	2973.19	544.126	4423.57	33.9707	2739.56	29.7874	3010.78	57.8924	0.671746	0.119887	1.08446	0.191886	0.986269	0.169093
Southern Asia	Asia	2013	3056.51	528.637	4428.88	34.0688	2743.58	30.1898	3019.28	57.8199	0.689754	0.116352	1.11322	0.18593	1.01109	0.163752
Southern Asia	Asia	2014	2760.27	526.2	4434	34.2498	2747.53	30.5317	3027.57	57.8256	0.622049	0.115884	1.00362	0.185469	0.910112	0.163257
Southern Asia	Asia	2015	2739.08	519.166	4438.54	34.1306	2751.02	30.717	3035.16	57.4927	0.616674	0.114377	0.994734	0.183081	0.900976	0.161177
Southern Asia	Asia	2016	2753.55	509.517	4443.36	34.8786	2754.88	30.9862	3043.13	58.3272	0.619282	0.11231	0.998654	0.17994	0.903466	0.158503
Eastern Europe	Europe	1961	4836.64	935.838	4425.63	37.962	2733.9	29.6937	3017.05	62.4429	1.09472	0.220542	1.77295	0.361019	1.61006	0.342476
Micronesia	Oceania	2017	3898.42	0	4370.52	0	2683.93	0	2926.2	0	0.89198	0	1.4525	0	1.33225	0
Southern Europe	Europe	1962	4376.4	300.953	4456.73	27.9506	2754.84	20.1255	3073.67	45.3939	0.981911	0.0671303	1.58853	0.108732	1.42374	0.0967304
Southern Europe	Europe	1963	4576.02	325.133	4456.04	27.9034	2754.86	20.2162	3073.38	45.878	1.02682	0.0723291	1.66092	0.117057	1.4887	0.10382
Southern Europe	Europe	1964	4519.76	208.932	4455.49	27.6753	2754.88	20.2642	3072.98	46.0621	1.01427	0.0441919	1.64037	0.0710393	1.47042	0.0591223
Southern Europe	Europe	1965	4507.59	200.522	4454.88	27.3951	2754.95	20.3264	3072.17	46.0586	1.01165	0.0416003	1.63587	0.0668639	1.46674	0.0536082
Southern Europe	Europe	1966	4587.61	227.31	4454.71	26.8877	2755.17	20.441	3071.74	45.695	1.02963	0.0479793	1.66475	0.076989	1.49295	0.063659
Southern Europe	Europe	1967	4626.58	230.985	4455.32	26.2391	2755.77	20.5649	3072.09	45.084	1.03825	0.048964	1.67858	0.0794459	1.50548	0.0654075
Southern Europe	Europe	1968	4678.95	218.533	4456.47	25.4902	2756.57	20.6516	3073.03	44.254	1.04973	0.0457987	1.69706	0.0738017	1.52206	0.0599691
Southern Europe	Europe	1969	4735.88	243.883	4457.88	24.8402	2757.38	20.7104	3074.35	43.426	1.06213	0.0509649	1.71713	0.0818221	1.53977	0.0659227
Southern Europe	Europe	1970	4800.3	234.313	4458.92	24.1356	2758.06	20.754	3075.37	42.4387	1.07634	0.0487002	1.74006	0.0774316	1.56025	0.0622334
Southern Europe	Europe	1971	4722.19	222.264	4461.48	23.7099	2759.38	20.4932	3078.68	41.6786	1.05825	0.0466278	1.711	0.0746693	1.53331	0.0608417
Southern Europe	Europe	1972	4723.82	245.135	4463.46	23.5279	2760.31	20.2787	3081.38	41.1774	1.05824	0.0539637	1.71124	0.0880621	1.53283	0.0768256
Southern Europe	Europe	1973	4867.88	311.817	4465.27	23.5333	2761.12	20.1077	3084.07	40.8984	1.09005	0.0688549	1.76281	0.111137	1.57811	0.0979209
Southern Europe	Europe	1974	4886.65	404.352	4467.53	23.7247	2762.24	19.9866	3087.56	40.8664	1.09382	0.0911335	1.76917	0.148138	1.58284	0.133419
Southern Europe	Europe	1975	4840.48	373.641	4469.6	23.6574	2763.89	19.8005	3091.06	40.5553	1.08296	0.0839206	1.75134	0.136317	1.566	0.122234
Southern Europe	Europe	1976	4699.14	310.668	4472.32	24.5076	2765.55	19.9879	3095.42	41.4746	1.05074	0.0700533	1.69922	0.113472	1.51828	0.102811
Southern Europe	Europe	1977	4670.82	283.979	4476.26	25.4291	2767.97	20.1454	3101.59	42.5501	1.04353	0.0646001	1.68758	0.10473	1.50628	0.0959889
Southern Europe	Europe	1978	4723.5	342.122	4481.16	26.451	2771.04	20.3145	3109.2	43.8422	1.0541	0.0768675	1.70457	0.123495	1.51938	0.112084
Southern Europe	Europe	1979	4794.04	427.771	4486.56	27.4363	2774.51	20.5029	3117.58	45.1852	1.06848	0.0953628	1.72768	0.152986	1.5377	0.137435
Southern Europe	Europe	1980	4841.14	401.516	4490.68	28.2173	2777.94	20.6533	3124.51	46.342	1.078	0.0895339	1.74252	0.143514	1.54939	0.129125
Southern Europe	Europe	1981	4683.03	419.991	4496.36	29.1572	2781.98	20.9443	3133.47	47.7631	1.04144	0.0929746	1.68305	0.148161	1.4944	0.132557
Southern Europe	Europe	1982	4736.72	404.692	4502.29	29.4578	2786.31	21.0757	3142.85	48.4639	1.0521	0.0906896	1.69994	0.145163	1.50739	0.13164
Southern Europe	Europe	1983	4688.84	383.181	4508.34	29.3632	2790.81	21.1319	3152.5	48.7202	1.04011	0.0861475	1.68013	0.137985	1.48774	0.125783
Southern Europe	Europe	1984	4797.46	451.79	4514.4	29.2405	2795.41	21.2456	3162.34	48.9671	1.06275	0.101116	1.71619	0.162227	1.5174	0.146706
Southern Europe	Europe	1985	4789.22	432.736	4519.46	29.2919	2799.78	21.4595	3171.06	49.4347	1.05971	0.0967058	1.71055	0.155362	1.51055	0.140219
Southern Europe	Europe	1986	4801.34	309.581	4525.6	28.6484	2804.49	21.3295	3181.27	48.8711	1.0609	0.0686374	1.71201	0.111224	1.50938	0.0994754
Southern Europe	Europe	1987	4867.79	400.517	4531.19	28.479	2808.99	21.4535	3190.91	48.8807	1.07422	0.0886409	1.73293	0.144129	1.52557	0.127861
Southern Europe	Europe	1988	4886.16	429.063	4536.37	28.492	2813.37	21.675	3200.16	49.0383	1.077	0.0943897	1.73667	0.152923	1.52677	0.135008
Southern Europe	Europe	1989	5002.11	465.098	4541.26	28.3486	2817.73	21.8065	3209.14	48.8489	1.10137	0.102179	1.77519	0.165991	1.55867	0.146059
Southern Europe	Europe	1990	5036.66	484.455	4545.49	28.0262	2821.95	21.7699	3217.3	48.2961	1.10796	0.106356	1.78488	0.173591	1.56551	0.151994
Southern Europe	Europe	1991	5053.37	455.56	4548.85	28.1324	2825.73	22.2421	3224.11	48.4219	1.11072	0.099053	1.78817	0.160973	1.56705	0.139587
Southern Europe	Europe	1992	4911.47	578.79	4548.24	29.9811	2826.75	23.6648	3224.1	51.5374	1.07951	0.124801	1.73696	0.20112	1.52247	0.172508
Southern Europe	Europe	1993	4728.75	525.319	4551.54	29.2134	2830.44	23.9699	3230.54	50.6327	1.03876	0.114019	1.67048	0.184115	1.46346	0.159412
Southern Europe	Europe	1994	4793.51	487.746	4554.57	28.3525	2833.97	24.1981	3236.5	49.611	1.05235	0.106015	1.69134	0.170824	1.48097	0.14852
Southern Europe	Europe	1995	4699.81	378.807	4556.97	28.1284	2837.19	24.4612	3241.5	49.4026	1.03129	0.0823177	1.65649	0.132979	1.44994	0.115715
Southern Europe	Europe	1996	4809.76	360.871	4558.99	26.8779	2840.1	23.6781	3245.74	47.6786	1.05497	0.0785579	1.69353	0.12665	1.48196	0.110611
Micronesia	Oceania	1997	4028.55	0	4318.46	0	2641.64	0	2835.24	0	0.932868	0	1.52502	0	1.42089	0
Southern Europe	Europe	1998	4821.11	374.632	4563.17	24.9419	2845.78	22.1792	3253.86	45.0033	1.05652	0.0819023	1.69415	0.131679	1.4818	0.115471
Southern Europe	Europe	1999	4925.98	354.35	4564.89	23.9171	2848.32	21.4921	3257.21	43.5343	1.07903	0.0765366	1.72926	0.121507	1.51223	0.105836
Southern Europe	Europe	2000	4903.77	370.09	4566.24	23.1512	2850.51	20.8417	3259.96	42.2814	1.0738	0.0795015	1.72	0.125256	1.50398	0.108656
Southern Europe	Europe	2001	4793.31	349.569	4567.4	21.7045	2852.62	20.1845	3262.36	40.0199	1.04945	0.0762332	1.68026	0.121134	1.46936	0.106853
Southern Europe	Europe	2002	4764.93	314.954	4568.1	19.8593	2854.41	19.3303	3264.04	37.1381	1.0431	0.0689987	1.66931	0.109582	1.45999	0.0976101
Southern Europe	Europe	2003	4772.21	349.194	4568.41	17.8036	2855.87	18.3251	3265.08	33.8977	1.04462	0.0764795	1.67099	0.12143	1.46172	0.107809
Southern Europe	Europe	2004	4915.42	440.5	4568.47	15.8098	2857.05	17.275	3265.74	30.6858	1.07595	0.09654	1.72046	0.154151	1.50527	0.135857
Southern Europe	Europe	2005	4765.09	366.583	4568.86	14.3857	2858.06	16.2901	3266.75	28.1775	1.04298	0.0806524	1.66733	0.129309	1.45886	0.114446
Southern Europe	Europe	2006	4666.68	337.481	4566.31	14.0811	2855.97	16.4041	3262.53	27.5821	1.02197	0.0737912	1.63398	0.117847	1.43042	0.103801
Southern Europe	Europe	2007	4635.41	370.121	4565.8	12.4246	2856.05	14.8574	3262.08	24.6187	1.01524	0.0810277	1.62303	0.129832	1.42105	0.114048
Southern Europe	Europe	2008	4586.66	334.733	4565.5	11.0127	2856.15	13.4122	3261.89	22.0472	1.00466	0.0738002	1.60602	0.119264	1.40632	0.105349
Southern Europe	Europe	2009	4688.12	362.221	4565.68	9.96378	2856.45	12.147	3262.33	19.9815	1.02681	0.0794057	1.64135	0.128373	1.43712	0.112231
Southern Europe	Europe	2010	4506.97	383.696	4565.82	9.27308	2856.92	11.1127	3262.79	18.4162	0.98713	0.0844431	1.57775	0.137065	1.38149	0.120182
Southern Europe	Europe	2011	4416.5	399.917	4565.51	8.81533	2856.94	9.69755	3262.53	16.8911	0.967393	0.0881531	1.5461	0.142942	1.35392	0.125668
Southern Europe	Europe	2012	4328.37	410.468	4566.49	8.56475	2857.62	8.65305	3263.96	15.9098	0.947879	0.0903703	1.51484	0.146072	1.32628	0.128384
Southern Europe	Europe	2013	4346.7	424.835	4568.27	8.36575	2858.72	7.90364	3266.43	15.2496	0.951527	0.0935265	1.52069	0.151125	1.3309	0.132732
Southern Europe	Europe	2014	3884.76	328.138	4570.24	8.345	2859.9	7.38981	3269.1	14.9692	0.850002	0.0718223	1.35838	0.115528	1.18834	0.100928
Southern Europe	Europe	2015	3966.23	331.983	4571.48	8.50018	2860.92	7.10883	3270.85	15.0282	0.867592	0.0726271	1.38638	0.116769	1.2126	0.101868
Southern Europe	Europe	2016	3997.52	295.63	4574.3	8.49247	2862.6	6.96166	3274.71	14.9227	0.873931	0.0651164	1.39655	0.104851	1.22082	0.092085
Polynesia	Oceania	2017	4529.55	0	4330.33	0	2675.69	0	2862.16	0	1.04601	0	1.69286	0	1.58256	0
Eastern Africa	Africa	2017	3574.24	916.765	4299.37	30.4765	2627.21	24.5057	2803.62	49.9472	0.831638	0.214	1.36105	0.350519	1.27627	0.330517
Western Africa	Africa	1962	3080.55	1367.02	4287.75	20.7769	2632.64	17.3624	2796.36	32.9335	0.718915	0.321303	1.17032	0.520473	1.10321	0.497183
Western Africa	Africa	1963	3137.66	1310.1	4286.12	20.9225	2631.9	17.2963	2793.68	33.1002	0.732542	0.308276	1.19232	0.498876	1.12481	0.477727
Western Africa	Africa	1964	3176.35	1318.47	4285.05	21.0505	2631.43	17.2272	2791.92	33.2508	0.741721	0.310345	1.20707	0.501953	1.13924	0.481171
Western Africa	Africa	1965	3186.56	1272.42	4286.91	20.5161	2631.68	17.0355	2794.12	32.5951	0.743819	0.299341	1.21098	0.484237	1.14218	0.463979
Western Africa	Africa	1966	3153.87	1223.71	4282.78	20.7806	2629.41	17.0159	2787.76	33.048	0.736914	0.288388	1.19959	0.466298	1.13314	0.448222
Western Africa	Africa	1967	3289.4	1272.79	4280.45	20.9789	2627.93	16.9616	2783.82	33.4236	0.769043	0.300243	1.25199	0.486007	1.18372	0.467536
Western Africa	Africa	1968	3310.69	1300.84	4279.26	21.101	2626.95	16.8691	2781.53	33.722	0.774245	0.306954	1.2606	0.497208	1.19243	0.478426
Western Africa	Africa	1969	3479.54	1314.13	4278.45	21.0879	2626.18	16.7227	2779.98	33.8554	0.813852	0.310222	1.32518	0.502425	1.25387	0.484072
Western Africa	Africa	1970	3588.42	1246.94	4280.96	20.7183	2626.37	16.5089	2782.91	33.5501	0.83865	0.293775	1.36629	0.475919	1.29113	0.457442
Western Africa	Africa	1971	3357.78	1226.6	4277.27	19.9966	2624.25	15.9771	2777.33	32.5718	0.785483	0.289325	1.27966	0.468934	1.21084	0.451423
Western Africa	Africa	1972	2957.18	1185.64	4274.6	19.0302	2622.61	15.3831	2773.21	31.255	0.692302	0.279815	1.12789	0.453602	1.06835	0.436872
Western Africa	Africa	1973	3044.17	1252.88	4272.63	17.8731	2621.33	14.7582	2770.18	29.6431	0.713001	0.295669	1.16162	0.479227	1.10101	0.461656
Western Africa	Africa	1974	3177.5	1324.44	4271.03	16.6561	2620.3	14.1483	2767.85	27.8718	0.744496	0.312562	1.21289	0.506529	1.15017	0.488143
Western Africa	Africa	1975	3221.44	1343.57	4273.07	15.3057	2620.41	13.5637	2770.37	25.939	0.754357	0.316562	1.22933	0.512015	1.16468	0.492958
Western Africa	Africa	1976	3024.35	1247.71	4268.37	14.3401	2617.94	12.8115	2763.59	24.373	0.708935	0.294101	1.15525	0.475635	1.09591	0.458089
Western Africa	Africa	1977	2810.51	1114.05	4265.32	13.5547	2616.28	12.3326	2758.99	23.0381	0.659228	0.262725	1.07417	0.424534	1.01989	0.40933
Western Africa	Africa	1978	2829.2	1143.22	4263.39	12.8903	2615.14	12.102	2755.93	21.8436	0.663931	0.269743	1.08187	0.436123	1.02788	0.420509
Western Africa	Africa	1979	2799.53	1172.91	4262.01	12.3474	2614.27	12.0877	2753.72	20.7972	0.657191	0.276795	1.07092	0.44765	1.01794	0.431547
Western Africa	Africa	1980	2801.99	1166.76	4264.11	11.6676	2614.32	12.2209	2756.08	19.6877	0.657395	0.275109	1.07164	0.44456	1.01774	0.428436
Western Africa	Africa	1981	2783.92	1171.88	4260.23	11.6236	2612.02	12.1358	2750.14	18.9725	0.653709	0.276405	1.06556	0.446495	1.0132	0.430652
Western Africa	Africa	1982	2781.76	1134.78	4257.94	11.609	2610.44	12.1071	2746.3	18.4526	0.653496	0.267647	1.06522	0.4318	1.01359	0.416936
Western Africa	Africa	1983	2629.16	1071.93	4256.82	11.5841	2609.4	12.1579	2744.07	18.0888	0.617741	0.252516	1.00719	0.408059	0.95856	0.393053
Western Africa	Africa	1984	2773.74	1257.46	4256.47	11.5392	2608.76	12.2917	2743.06	17.8448	0.651666	0.295723	1.06269	0.478957	1.01131	0.459525
Western Africa	Africa	1985	2809.27	1106.38	4259.38	11.3066	2609.09	12.4276	2746.45	17.4726	0.659481	0.259709	1.07605	0.420592	1.02268	0.402709
Western Africa	Africa	1986	2923.03	1090.02	4257.71	11.6539	2607.98	12.4791	2743.64	17.8831	0.686417	0.25574	1.12009	0.41427	1.06504	0.396352
Western Africa	Africa	1987	2899.34	1089.13	4257.63	11.6673	2607.63	12.4719	2743.01	17.9984	0.680839	0.255383	1.11108	0.413681	1.05653	0.395518
Western Africa	Africa	1988	3092.66	998.096	4258.67	11.4764	2607.83	12.5006	2744.03	17.9329	0.726046	0.233944	1.18502	0.378389	1.12647	0.362038
Western Africa	Africa	1989	3225.66	989.996	4260.29	11.4023	2608.4	12.6885	2746.08	18.0318	0.756947	0.23184	1.23565	0.375189	1.17388	0.35829
Western Africa	Africa	1990	3316.21	920.782	4264.75	11.2087	2609.83	12.9653	2752.02	17.9786	0.777377	0.215346	1.26959	0.34804	1.2042	0.332271
Western Africa	Africa	1991	3564.51	1025.69	4264.74	11.8432	2609.79	13.2873	2751.95	18.7761	0.835454	0.239546	1.36444	0.387964	1.2939	0.368867
Western Africa	Africa	1992	3706.58	1056.71	4265.67	12.6185	2610.27	13.675	2753.3	19.7956	0.868508	0.246561	1.41843	0.39923	1.34461	0.379174
Western Africa	Africa	1993	3849.57	1069.84	4267.24	13.4574	2611.16	14.122	2755.7	20.9312	0.901614	0.249278	1.47258	0.404033	1.39503	0.382636
Western Africa	Africa	1994	3913.52	1116.61	4269.03	14.2233	2612.28	14.5706	2758.63	21.9896	0.91616	0.259978	1.49628	0.421481	1.4165	0.398576
Western Africa	Africa	1995	3952.53	1135	4273.54	14.442	2614.18	14.8426	2765.23	22.3632	0.924265	0.263817	1.50998	0.427821	1.42702	0.403584
Western Africa	Africa	1996	4030.18	1219.87	4272.66	15.888	2614.17	15.3044	2764.45	24.3103	0.942517	0.283418	1.5395	0.460015	1.45513	0.433366
Western Africa	Africa	1997	4117.34	1329.01	4272.58	16.8242	2614.59	15.6202	2764.8	25.6805	0.96284	0.308794	1.57234	0.501181	1.48614	0.472201
Western Africa	Africa	1998	4184.73	1299.83	4273	17.4336	2615.29	15.8626	2765.87	26.685	0.978549	0.301912	1.59773	0.489849	1.51003	0.461373
Western Africa	Africa	1999	4254.38	1323.05	4273.56	17.9817	2616.12	16.1271	2767.23	27.6347	0.994675	0.307119	1.62377	0.498364	1.5343	0.468885
Western Africa	Africa	2000	4238.72	1285.73	4276.84	18.1186	2617.56	16.3263	2772.1	28.0954	0.990314	0.298196	1.61699	0.483875	1.52616	0.454703
Western Africa	Africa	2001	4201.65	1279.93	4274.75	19.1801	2617.11	16.6026	2769.59	29.65	0.982088	0.296663	1.60309	0.481423	1.51405	0.451951
Western Africa	Africa	2002	4247.31	1333.74	4273.62	20.1305	2617.1	16.8803	2768.25	31.1203	0.992968	0.309094	1.62044	0.501787	1.53106	0.47084
Western Africa	Africa	2003	4292.34	1273.8	4273.11	21.0196	2617.35	17.1937	2767.7	32.5458	1.00364	0.294863	1.63758	0.478487	1.54771	0.448428
Western Africa	Africa	2004	4395.27	1291.92	4272.87	21.8847	2617.71	17.5591	2767.54	33.9372	1.02775	0.29893	1.6766	0.485058	1.58486	0.454328
Western Africa	Africa	2005	4407.79	1301.71	4275.2	22.2081	2618.57	17.8088	2770.68	34.6462	1.03012	0.301011	1.68078	0.488341	1.58759	0.457161
Western Africa	Africa	2006	4556.42	1367.11	4273.49	23.6996	2618.14	18.5379	2768.35	36.8998	1.06521	0.316082	1.73762	0.512874	1.64229	0.479947
Western Africa	Africa	2007	4571.76	1356.54	4272.72	24.8862	2618.11	19.2126	2767.19	38.7878	1.06894	0.313095	1.74347	0.508073	1.64834	0.474319
Western Africa	Africa	2008	4620.98	1369.09	4272.57	25.8447	2618.33	19.8332	2766.84	40.3926	1.08042	0.315635	1.762	0.512103	1.6661	0.477394
Western Africa	Africa	2009	4722.04	1399.18	4272.75	26.6545	2618.68	20.3973	2767.01	41.8044	1.10396	0.322245	1.80021	0.522705	1.70224	0.486552
Western Africa	Africa	2010	4701.11	1376.85	4275.36	26.8897	2619.58	20.753	2770.34	42.4881	1.09842	0.316813	1.79168	0.513933	1.69277	0.477804
Western Africa	Africa	2011	4747.8	1410.25	4274.81	27.7147	2619.5	21.2895	2769.45	43.9324	1.10945	0.32448	1.80946	0.526299	1.71003	0.489224
Western Africa	Africa	2012	4720.14	1380.69	4274.9	28.2135	2619.69	21.6597	2769.43	44.9536	1.10297	0.317347	1.79884	0.514563	1.70012	0.477669
Western Africa	Africa	2013	4830.9	1414.84	4275.52	28.5126	2620.12	21.9357	2770.2	45.6971	1.12874	0.325547	1.84079	0.527767	1.7397	0.490603
Western Africa	Africa	2014	4721.46	1420.06	4276.61	28.7469	2620.8	22.196	2771.71	46.3161	1.10291	0.327111	1.79864	0.530353	1.69938	0.493605
Western Africa	Africa	2015	4707.83	1384.13	4279.78	28.4434	2622.12	22.2958	2776.01	46.208	1.099	0.318636	1.7927	0.516511	1.69215	0.480376
Western Africa	Africa	2016	4682.37	1337.91	4280.72	28.6647	2622.84	22.4458	2777.4	46.7103	1.09291	0.307894	1.7827	0.498935	1.68249	0.46391
Northern Europe	Europe	1961	4154.69	240.314	4486.07	19.0296	2778.56	17.434	3120.98	34.6549	0.926339	0.0572264	1.49581	0.095468	1.33209	0.0909819
Southern Europe	Europe	1961	4496.59	366.2	4458.15	27.7462	2755.14	19.9592	3074.84	44.6339	1.00855	0.0818394	1.63195	0.132322	1.46224	0.117921
Western Asia	Asia	1962	3976.58	1337.47	4295.61	20.2375	2641.6	17.6532	2804.84	30.3399	0.925804	0.311825	1.50526	0.506756	1.41799	0.478324
Western Asia	Asia	1963	4007.93	1310.78	4294.53	21.0346	2640.15	17.5019	2802.37	31.9265	0.933203	0.305341	1.51789	0.496696	1.43008	0.468287
Western Asia	Asia	1964	4007.79	1238.53	4293.86	22.4203	2639.01	17.7256	2801.12	34.2888	0.93307	0.287781	1.51821	0.468558	1.42993	0.440291
Western Asia	Asia	1965	4011.03	1224.35	4296.62	23.624	2639.24	18.3567	2804.82	36.3934	0.933212	0.284284	1.51929	0.463102	1.42919	0.434674
Western Asia	Asia	1966	4013.55	1195.76	4293.49	25.9314	2637.04	19.0087	2800.68	39.8426	0.934176	0.276863	1.52115	0.451474	1.43124	0.422035
Western Asia	Asia	1967	4053.33	1230.16	4292.23	28.757	2635.84	20.1418	2799.32	43.8536	0.943422	0.284131	1.53658	0.463741	1.44519	0.431824
Western Asia	Asia	1968	4033	1235.64	4292.18	31.8209	2635.37	21.6245	2799.75	48.204	0.938397	0.284559	1.52875	0.464823	1.43671	0.430821
Western Asia	Asia	1969	4086.73	1281.65	4292.38	34.7781	2635.27	23.2874	2800.49	52.5402	0.950619	0.294662	1.5489	0.481663	1.45466	0.445045
Western Asia	Asia	1970	4112.74	1291.69	4294.92	36.7126	2635.87	25.044	2804.14	55.7914	0.955924	0.296315	1.55808	0.484498	1.46134	0.446062
Western Asia	Asia	1971	4213.99	1210.15	4293.21	40.0815	2635.46	27.8597	2801.99	61.1693	0.979731	0.276396	1.59651	0.452098	1.49805	0.413519
Western Asia	Asia	1972	4149.96	1303.48	4292.41	42.3672	2635.66	30.5186	2800.87	65.3292	0.964761	0.298043	1.5718	0.487263	1.47492	0.446198
Western Asia	Asia	1973	4022.46	1216.15	4292.19	43.9398	2636.24	33.1206	2800.43	68.6317	0.935062	0.277268	1.52286	0.452944	1.42936	0.413084
Western Asia	Asia	1974	4097.74	1250.16	4292.39	45.2845	2637.03	35.7223	2800.6	71.6033	0.95246	0.28501	1.55083	0.465587	1.45576	0.424299
Western Asia	Asia	1975	4183.78	1271.7	4294.7	45.8753	2638.19	38.2608	2803.57	73.6066	0.972	0.289815	1.58266	0.47311	1.48485	0.430873
Western Asia	Asia	1976	4260.43	1338.85	4294.5	46.2397	2638.7	40.1113	2803.16	75.112	0.989748	0.305309	1.61114	0.498057	1.51181	0.453983
Western Asia	Asia	1977	4344.5	1265.56	4295.22	46.7187	2639.65	42.07	2804.01	76.6705	1.00926	0.28787	1.64255	0.469704	1.54164	0.426232
Western Asia	Asia	1978	4354.95	1163.2	4296.52	47.2793	2640.88	43.9186	2805.73	78.1125	1.01154	0.263752	1.64593	0.430151	1.54501	0.388603
Western Asia	Asia	1979	4460.34	1221.84	4298.03	47.9654	2642.18	45.4464	2807.83	79.3996	1.0355	0.276994	1.68468	0.452075	1.58061	0.407896
Western Asia	Asia	1980	4463.72	1167.48	4301.47	47.4043	2643.81	46.4243	2812.5	78.9986	1.0356	0.264217	1.68512	0.431208	1.57966	0.387979
Western Asia	Asia	1981	4419.59	1127.82	4302.89	48.7004	2644.96	46.9219	2814.7	80.7191	1.02492	0.254503	1.66755	0.415186	1.56251	0.372169
Western Asia	Asia	1982	4501.91	1054.04	4304.45	50.1028	2646.19	47.1261	2817.2	82.4308	1.04364	0.236464	1.69767	0.385067	1.59031	0.342741
Western Asia	Asia	1983	4566.97	1109.68	4306.25	51.6526	2647.58	47.2884	2820.14	84.263	1.05803	0.248721	1.72076	0.404561	1.61073	0.360086
Western Asia	Asia	1984	4569.88	1094.16	4308.51	53.4409	2649.33	47.7321	2823.79	86.4664	1.05812	0.244832	1.72071	0.397935	1.6097	0.353813
Western Asia	Asia	1985	4853.5	1289.78	4312.18	53.4207	2651.59	48.2477	2829.37	86.6432	1.12265	0.289829	1.8261	0.473011	1.70559	0.421912
Western Asia	Asia	1986	4741.05	1297.76	4313.51	56.7095	2652.74	49.2928	2831.56	91.1309	1.09598	0.290814	1.78279	0.474821	1.66384	0.42189
Western Asia	Asia	1987	4774.3	1326.67	4316.01	59.7794	2654.73	50.744	2835.38	95.6044	1.10268	0.296458	1.79335	0.484271	1.67208	0.428387
Western Asia	Asia	1988	4811.3	1250.17	4319.24	62.7583	2657.24	52.476	2840.21	100.179	1.11047	0.277587	1.80568	0.454227	1.68254	0.397334
Western Asia	Asia	1989	4761.72	1207.98	4322.71	65.7561	2659.9	54.3716	2845.38	104.926	1.09802	0.266892	1.78519	0.436997	1.66183	0.379204
Western Asia	Asia	1990	4842.39	1346.88	4327.02	67.1139	2662.61	56.026	2851.69	107.715	1.11511	0.29852	1.81305	0.488869	1.68473	0.426038
Western Asia	Asia	1991	4708.81	1567.13	4331.6	69.4273	2666.03	56.8346	2858.72	111.422	1.08237	0.348774	1.75929	0.569589	1.63117	0.500765
Western Asia	Asia	1992	4479.17	1470.62	4346.08	74.2966	2675.89	58.097	2883.18	120.926	1.02704	0.327836	1.66853	0.534735	1.542	0.472634
Western Asia	Asia	1993	4423.94	1444.65	4350.3	75.8236	2678.68	58.7407	2889.6	123.43	1.01327	0.321239	1.64586	0.523321	1.51914	0.461122
Western Asia	Asia	1994	4382.85	1435.24	4354.9	76.8892	2681.67	59.4353	2896.74	125.379	1.00251	0.318357	1.62789	0.517496	1.50015	0.454861
Western Asia	Asia	1995	4530.69	1551.47	4359.9	76.5941	2684.83	59.9068	2904.63	125.577	1.03491	0.34448	1.68025	0.559922	1.54559	0.49275
Western Asia	Asia	1996	4441.14	1479.33	4363.34	77.2389	2687.24	60.7347	2910.54	126.801	1.01363	0.32761	1.64542	0.53194	1.51182	0.466374
Eastern Africa	Africa	1997	3145.47	781.056	4261.86	27.8346	2601.88	17.2733	2745.17	42.0525	0.738339	0.184209	1.20958	0.303011	1.14719	0.28948
Western Asia	Asia	1998	4476.16	1504.9	4371.24	76.425	2693.03	62.0633	2923.72	126.64	1.01983	0.332874	1.65456	0.539264	1.51677	0.472298
Western Asia	Asia	1999	4540.73	1516.67	4375.28	75.8131	2696.18	62.6376	2930.38	126.227	1.03359	0.335125	1.67629	0.542039	1.53502	0.474278
Western Asia	Asia	2000	4447.63	1460.82	4379.57	74.6541	2699.39	63.185	2937.32	125.088	1.01159	0.322609	1.64007	0.52105	1.50049	0.455765
Western Asia	Asia	2001	4399.18	1328.43	4384.14	74.1695	2703.37	64.6369	2944.92	124.761	0.999855	0.292419	1.62045	0.471846	1.48147	0.410606
Western Asia	Asia	2002	4506.22	1363	4388.69	74.4523	2707.58	66.4426	2952.59	125.453	1.02318	0.29989	1.65754	0.484138	1.51378	0.420906
Western Asia	Asia	2003	4432.23	1333.26	4393.23	75.0384	2712	68.6013	2960.31	126.524	1.00522	0.29277	1.62759	0.472769	1.48472	0.409899
Western Asia	Asia	2004	4399.37	1298.79	4397.73	75.5175	2716.64	71.1833	2968.04	127.403	0.996687	0.284581	1.61259	0.459101	1.46972	0.397313
Western Asia	Asia	2005	4464.75	1305.54	4402.79	75.2663	2721.56	74.0605	2976.54	127.335	1.0104	0.285685	1.63414	0.461988	1.48758	0.39831
Western Asia	Asia	2006	4422.75	1247.98	4407.09	76.7105	2726.56	78.6327	2984.29	129.946	1.00001	0.272143	1.61601	0.43973	1.4703	0.377685
Western Asia	Asia	2007	4375.25	1202.48	4411.31	77.624	2731.8	83.5659	2991.98	131.868	0.988353	0.261382	1.59582	0.422444	1.45101	0.361253
Western Asia	Asia	2008	4303.9	1259.73	4415.26	78.1567	2736.94	88.1937	2999.25	133.203	0.971141	0.2743	1.56669	0.443766	1.42313	0.380377
Western Asia	Asia	2009	4270.4	1255.2	4418.56	78.5441	2741.5	91.8887	3005.5	134.208	0.963138	0.273635	1.55309	0.444192	1.4102	0.380421
Western Asia	Asia	2010	4324.05	1217.89	4421.86	78.2455	2745.23	94.2012	3011.47	134.218	0.974824	0.265375	1.57115	0.431189	1.42624	0.368795
Western Asia	Asia	2011	4336.33	1290.45	4423.74	76.4654	2748.16	93.2995	3015.59	131.509	0.976876	0.281616	1.57315	0.456706	1.42717	0.392137
Western Asia	Asia	2012	4403.21	1335.1	4424.95	75.0367	2750.34	91.7385	3018.59	129.195	0.991574	0.291381	1.59582	0.472006	1.44734	0.405629
Western Asia	Asia	2013	4408.62	1259.82	4425.82	73.8599	2752.07	89.8552	3020.91	127.131	0.99271	0.274041	1.59659	0.442618	1.44836	0.379283
Western Asia	Asia	2014	3853.5	1054.24	4427.04	72.7023	2753.9	88.0448	3023.53	125.025	0.867673	0.228545	1.39488	0.368258	1.26561	0.314597
Western Asia	Asia	2015	3774.25	1152.3	4429.29	71.1549	2756.23	86.4965	3027.41	122.406	0.848993	0.250822	1.36405	0.403521	1.23645	0.347308
Western Asia	Asia	2016	3764.8	1194.46	4430.57	70.6383	2758.01	85.3187	3029.74	121.278	0.846543	0.260577	1.35971	0.419655	1.23208	0.36209
Western Africa	Africa	2017	4640.85	1365.86	4282.55	28.9266	2624.03	22.651	2780.05	47.2324	1.0827	0.314059	1.76597	0.508837	1.66576	0.472573
Western Europe	Europe	1961	4415.24	470.739	4480.9	20.2902	2770.52	12.3344	3115.36	38.9077	0.985587	0.10741	1.59395	0.172904	1.41842	0.161554
Western Europe	Europe	1962	4392.82	480.895	4479.15	18.7208	2769.62	12.0811	3112.72	35.699	0.98094	0.109419	1.5864	0.176744	1.41229	0.163769
Western Europe	Europe	1963	4407.93	437.03	4477.66	16.3703	2768.87	11.1478	3110.58	31.2317	0.984586	0.0992555	1.59225	0.160848	1.41788	0.148198
Western Europe	Europe	1964	4340.58	407.436	4476.67	14.2773	2768.47	10.0946	3109.16	27.1929	0.969698	0.0921194	1.56808	0.14962	1.3966	0.136584
Western Europe	Europe	1965	4269.63	414.851	4475.91	12.743	2768.56	9.1956	3108.08	24.1048	0.953954	0.0932149	1.54233	0.151515	1.37402	0.136764
Western Europe	Europe	1966	4299.78	368.473	4474.65	11.4475	2768.09	8.10975	3106.11	21.5264	0.960952	0.0827813	1.55346	0.134619	1.38454	0.121471
Western Europe	Europe	1967	4273.84	355.223	4474.89	10.6127	2768.45	7.09516	3106.06	19.7694	0.955123	0.0799908	1.5439	0.12992	1.37627	0.117748
Western Europe	Europe	1968	4295.68	359.3	4476.31	10.2531	2769.44	6.31707	3107.53	18.8357	0.959672	0.0805673	1.55116	0.130487	1.38253	0.117665
Western Europe	Europe	1969	4227.14	327.75	4478.64	10.2133	2770.85	5.82322	3110.2	18.4416	0.943881	0.0736435	1.52562	0.118817	1.35932	0.107754
Western Europe	Europe	1970	4265.14	335.671	4480.09	9.95486	2772.39	5.52625	3111.96	17.7979	0.952049	0.075292	1.53845	0.121314	1.37073	0.109754
Western Europe	Europe	1971	4209.7	304	4484.3	10.3382	2774.46	5.30635	3117.31	18.0157	0.938791	0.0682007	1.5173	0.109562	1.35055	0.0991632
Western Europe	Europe	1972	4122.76	263.905	4489.44	11.715	2777.04	5.45718	3124.09	19.4807	0.91837	0.0595399	1.4846	0.0952051	1.31983	0.0868696
Western Europe	Europe	1973	4144.63	217.821	4495.2	13.946	2780	6.00215	3131.96	22.023	0.922113	0.0503151	1.49095	0.0797514	1.32367	0.0752497
Western Europe	Europe	1974	4061.82	241.362	4501.19	16.1975	2783.19	6.66987	3140.47	24.6883	0.902546	0.0561981	1.45954	0.0889242	1.29389	0.0845699
Western Europe	Europe	1975	4012.57	240.314	4506.24	18.06	2786.3	7.16718	3148.14	26.9954	0.890579	0.0555433	1.44022	0.0881591	1.275	0.0827648
Western Europe	Europe	1976	3920.62	170.154	4513.64	21.3377	2790.44	8.63479	3159.18	31.4996	0.868772	0.0410048	1.40516	0.0641188	1.24154	0.0636106
Western Europe	Europe	1977	4024.37	240.493	4519.65	22.2088	2794.06	9.12396	3168.82	33.1221	0.890654	0.0570179	1.44056	0.0897436	1.27076	0.0872361
Western Europe	Europe	1978	4114.25	206.195	4524.76	21.6153	2797.45	9.07862	3177.68	33.0809	0.909462	0.0491064	1.4709	0.0772192	1.29537	0.0757425
Western Europe	Europe	1979	4111.12	171.644	4529.39	21.0386	2800.91	9.27337	3186.21	33.3005	0.90783	0.0417513	1.46797	0.0656071	1.29091	0.0661471
Western Europe	Europe	1980	4073.94	155.92	4533.78	21.1188	2804.43	10.0734	3194.59	34.5241	0.898725	0.03794	1.45286	0.0599312	1.27583	0.0605549
Western Europe	Europe	1981	4041.25	179.004	4536.17	18.9572	2807.44	9.79959	3200.32	32.6075	0.891042	0.0425709	1.43967	0.0679032	1.26334	0.0667437
Western Europe	Europe	1982	4140.56	151.158	4538.12	18.8223	2810.5	10.7235	3205.49	33.3574	0.912529	0.0366626	1.47344	0.0587894	1.29226	0.0591507
Western Europe	Europe	1983	4068.58	191.569	4539.6	19.7905	2813.53	12.325	3209.93	35.4136	0.896409	0.0455452	1.44635	0.0735799	1.26818	0.0717325
Western Europe	Europe	1984	4164.24	135.61	4540.6	20.433	2816.42	13.7557	3213.47	36.7191	0.917219	0.0327796	1.47875	0.053331	1.29634	0.0531134
Western Europe	Europe	1985	4236.82	168.026	4541.28	20.1894	2819.01	14.561	3216.26	36.5117	0.933094	0.0402093	1.50321	0.0656564	1.3179	0.064097
Western Europe	Europe	1986	4216.35	122.157	4540.28	20.6019	2820.84	15.6278	3216.33	36.9489	0.928746	0.0296722	1.49491	0.0489449	1.31134	0.0485224
Western Europe	Europe	1987	4217.1	152.215	4540.04	19.8323	2823.05	16.0032	3217	35.5323	0.928986	0.0365119	1.49407	0.0603915	1.31139	0.0583459
Western Europe	Europe	1988	4281.57	154.68	4540.13	18.279	2825.31	15.8472	3217.71	32.9087	0.943161	0.0369203	1.5157	0.0612152	1.33111	0.0586117
Western Europe	Europe	1989	4247.68	181.248	4540.25	16.7857	2827.3	15.5759	3218.11	30.3931	0.935668	0.0422872	1.50266	0.0701503	1.32038	0.06519
Western Europe	Europe	1990	4145.65	194.649	4540.02	15.6997	2828.8	15.3747	3217.88	28.5194	0.913294	0.0460715	1.46593	0.0769278	1.28895	0.072093
Western Europe	Europe	1991	4157.72	245.783	4540.68	14.456	2830.16	14.6377	3218.54	26.3256	0.91584	0.0570743	1.46956	0.0946474	1.29251	0.0871106
Western Europe	Europe	1992	4202.66	206.893	4541.41	13.8394	2831.2	14.0767	3219.15	25.0772	0.925555	0.048393	1.4848	0.0804124	1.30609	0.0745367
Western Europe	Europe	1993	4065.61	308.615	4542.21	13.762	2831.97	13.6802	3219.81	24.5873	0.895286	0.0706807	1.43616	0.115901	1.26349	0.10562
Western Europe	Europe	1994	4000.34	182.556	4543.11	13.8507	2832.63	13.334	3220.67	24.2923	0.880659	0.0428338	1.41256	0.0708361	1.24257	0.0659689
Western Europe	Europe	1995	4025.24	259.276	4544.08	13.8084	2833.25	12.993	3221.76	23.8143	0.885999	0.0597066	1.42113	0.0976191	1.25004	0.089578
Western Europe	Europe	1996	4060.58	162.611	4546.06	14.7536	2834.44	13.2685	3224.48	24.8813	0.893322	0.0384118	1.43287	0.063708	1.25973	0.0595682
Central Africa	Africa	1997	3163.07	732.295	4253.63	23.4581	2600.69	13.7783	2733.15	36.1259	0.742861	0.168525	1.2151	0.275947	1.15466	0.254719
Western Europe	Europe	1998	3995.06	192.199	4548.32	15.0203	2835.78	13.396	3228.17	25.1233	0.878493	0.0448857	1.40914	0.0743456	1.23805	0.0685259
Western Europe	Europe	1999	4022.48	198.497	4549.39	15.1583	2836.5	13.5882	3230.16	25.3613	0.884325	0.0463897	1.41846	0.0764371	1.24582	0.0707146
Western Europe	Europe	2000	4120.82	212.75	4550.19	14.9803	2837.38	13.5586	3231.78	25.1187	0.905788	0.0494729	1.45266	0.0808018	1.27563	0.074908
Western Europe	Europe	2001	4102.9	201.206	4550.94	15.4625	2838.13	14.0375	3233.42	26.0047	0.901693	0.0469224	1.44598	0.0772649	1.26942	0.0713881
Western Europe	Europe	2002	4153.79	196.066	4552.13	16.395	2839.27	14.7585	3235.72	27.5411	0.912641	0.0459703	1.46332	0.0755994	1.28427	0.0703628
Western Europe	Europe	2003	4076.31	171.645	4553.55	17.5682	2840.67	15.6431	3238.34	29.4183	0.895327	0.0405812	1.4353	0.0670733	1.25926	0.0627291
Western Europe	Europe	2004	4110.1	164.423	4554.91	18.6723	2842.1	16.5358	3240.82	31.1647	0.902478	0.039147	1.44646	0.0647783	1.26873	0.0609649
Western Europe	Europe	2005	3966.77	135.928	4556.05	19.3787	2843.44	17.3035	3242.96	32.3422	0.870771	0.0327304	1.39531	0.0541101	1.22363	0.0517777
Western Europe	Europe	2006	3989.25	162.277	4557.12	20.7214	2844.76	18.2839	3244.94	34.4341	0.875514	0.0383694	1.40259	0.0627239	1.22986	0.059476
Western Europe	Europe	2007	4055.75	177.36	4558.03	21.5635	2846.03	19.0653	3246.64	35.854	0.88987	0.0402438	1.42517	0.0643527	1.24952	0.0598234
Western Europe	Europe	2008	4063.57	161.998	4558.81	22.0348	2847.23	19.6945	3248.1	36.7755	0.891497	0.0384409	1.42749	0.0628937	1.25158	0.0599948
Western Europe	Europe	2009	4040.23	111.865	4559.55	22.3452	2848.39	20.2648	3249.49	37.4902	0.886168	0.0264326	1.41857	0.0431058	1.24365	0.0419093
Western Europe	Europe	2010	4016.48	128.103	4560.3	22.6819	2849.49	20.8107	3250.91	38.2286	0.880878	0.0315811	1.40985	0.0527449	1.23602	0.0514916
Western Europe	Europe	2011	4104.27	98.3905	4560.59	22.7954	2850.11	21.018	3251.5	38.5275	0.899991	0.0230348	1.44016	0.0377759	1.26253	0.0369166
Western Europe	Europe	2012	4021.89	132.684	4560.99	22.8467	2850.75	21.2296	3252.27	38.8088	0.881851	0.0302322	1.41094	0.0489912	1.23691	0.0461461
Western Europe	Europe	2013	4049.98	199.204	4561.49	22.7437	2851.43	21.4145	3253.2	38.9133	0.887963	0.0454906	1.42057	0.0737975	1.24537	0.0682912
Western Europe	Europe	2014	3607.18	171.841	4561.99	22.2915	2852.13	21.479	3254.14	38.5225	0.790804	0.0395701	1.26501	0.0651636	1.10892	0.0598342
Western Europe	Europe	2015	3626.08	186.884	4562.44	21.8522	2852.79	21.4056	3255.01	38.0341	0.794862	0.0426813	1.27133	0.0699755	1.11441	0.063894
Western Europe	Europe	2016	3603.34	183.253	4562.14	20.2652	2853.02	20.6787	3254.73	35.7506	0.789933	0.0419472	1.26328	0.0691651	1.10752	0.0629994
Central Africa	Africa	2017	3711.64	848.857	4269.74	26.4107	2611.76	21.7934	2757.72	43.3865	0.868387	0.194375	1.41928	0.315768	1.34258	0.29073

## Sheet: Table S3
Table S3. Population weighted mean and standard deviation (s.d.) continental level dietary supplies of K (WtdDSK), adequate intake of K (WtdAIK) and K sufficiency ratio (WtdKSR) 1961–2017. AIK and KSR were calculated at various AIK recommendations: Institute of Medicine in 2006 (AIK_06), National Academies of Sciences in 2019 (AIK_19), and the European Union (AIK_EU).
Continent	ReferenceYear	WtdDSK_mean	WtdDSK_s.d.	WtdAIK_mean (AIK_06)	WtdAIK_s (AIK_06)_s.d.	WtdAIK _mean (AIK_19)	WtdAIK_s.d. (AIK_19)	WtdAIK_mean (AIEU)	WtdAIK_s.d. (AIEU)	WtdKSR_mean (AIK_06)	WtdKSR_s.d. (AIK_06)	WtdKSR_mean (AIK_19)	WtdKSR_s.d. (AIK_19)	WtdKSR_mean (AIK_EU)	WtdKSR_s.d. (AIK_EU)
Africa	1961	3049.58	1004.81	4279.07	25.7253	2627.76	19.7316	2782.01	41.2933	0.712794	0.235806	1.16063	0.383337	1.09675	0.364892
Africa	1962	3067.17	1018.46	4276.41	26.0717	2625.68	20.0758	2777.31	42.3079	0.717352	0.239288	1.16819	0.388695	1.10492	0.370829
Africa	1963	3090.1	978.355	4274.8	26.7602	2624.05	20.6746	2774.16	43.7369	0.722917	0.229733	1.17747	0.372843	1.11415	0.355641
Africa	1964	3136.16	982.402	4273.92	27.3925	2622.83	21.3467	2772.26	45.0039	0.733833	0.230774	1.19549	0.374373	1.13148	0.357472
Africa	1965	3157.77	950.986	4276.19	27.2986	2622.75	21.7773	2774.71	45.2594	0.738531	0.223369	1.20386	0.362564	1.13842	0.346188
Africa	1966	3136.18	933.287	4273.04	27.5362	2620.54	22.0321	2769.77	45.5762	0.734	0.219406	1.19659	0.356233	1.13259	0.340617
Africa	1967	3188.11	1015.39	4271.67	27.4203	2619.27	22.1446	2767.31	45.3274	0.746503	0.239202	1.2172	0.388978	1.15278	0.372589
Africa	1968	3228.14	1020.49	4271.45	27.1253	2618.63	22.1433	2766.52	44.791	0.755915	0.240414	1.23274	0.390875	1.16757	0.374464
Africa	1969	3294.61	1027.87	4271.62	26.9674	2618.27	22.1244	2766.43	44.4407	0.771481	0.24232	1.25831	0.393903	1.19176	0.377868
Africa	1970	3337.29	1013.73	4274.74	26.4484	2618.89	22.0326	2770.32	43.8018	0.780833	0.238475	1.27417	0.387822	1.20522	0.370853
Africa	1971	3247.86	982.029	4272.68	26.2595	2617.65	21.7756	2767.18	43.2262	0.760348	0.231412	1.2408	0.376504	1.17456	0.3608
Africa	1972	3140.73	977.369	4271.46	26.5168	2616.83	21.6262	2765.24	43.2977	0.735555	0.23049	1.20048	0.375335	1.13696	0.359854
Africa	1973	3163.88	983.711	4270.8	27.1593	2616.33	21.6128	2764.21	43.9035	0.741096	0.232031	1.20953	0.377528	1.14578	0.362257
Africa	1974	3258.69	1024.74	4270.43	28.0207	2616.05	21.7049	2763.78	44.7915	0.763393	0.241819	1.24591	0.393242	1.1804	0.377782
Africa	1975	3324.23	1043.7	4273.31	27.9797	2616.78	21.7161	2767.65	44.6815	0.778223	0.246115	1.2706	0.400076	1.20246	0.384094
Africa	1976	3259.69	1017.66	4270.46	29.1241	2615.48	21.9054	2763.77	46.0064	0.763584	0.240047	1.24658	0.390531	1.18068	0.37485
Africa	1977	3174.93	972.888	4268.83	29.994	2614.77	22.1251	2761.52	47.1233	0.743978	0.229544	1.21452	0.373729	1.15083	0.358664
Africa	1978	3198.89	983.26	4268.01	30.5969	2614.45	22.3352	2760.37	48.0079	0.749723	0.232053	1.22383	0.377803	1.15996	0.362711
Africa	1979	3215.9	1010.18	4267.52	31.0432	2614.29	22.5394	2759.74	48.7557	0.753761	0.238316	1.23037	0.387986	1.16627	0.372278
Africa	1980	3204.19	981.087	4270.09	30.766	2614.82	22.6544	2763.08	48.6767	0.75047	0.231013	1.22542	0.375868	1.16024	0.359939
Africa	1981	3206.75	1015.16	4267.63	31.0761	2613.7	22.8026	2759.6	49.2948	0.751459	0.23908	1.22681	0.388873	1.16246	0.372546
Africa	1982	3229.39	1031.8	4266.27	31.1244	2613.08	22.8813	2757.53	49.6205	0.756994	0.243112	1.23571	0.395356	1.17147	0.379054
Africa	1983	3191.01	1057.53	4265.73	31.0669	2612.82	22.9565	2756.58	49.8121	0.748047	0.249012	1.22114	0.40554	1.1578	0.388086
Africa	1984	3199.52	1051.67	4265.8	31.1108	2612.85	23.1065	2756.54	50.0789	0.749923	0.24716	1.22414	0.402112	1.16048	0.384132
Africa	1985	3274.15	1008.89	4268.58	30.2969	2613.63	23.0881	2760.11	49.2373	0.766905	0.236911	1.25231	0.385793	1.18595	0.367986
Africa	1986	3317.23	976.237	4267.51	30.5904	2613.12	23.4145	2758.41	49.7305	0.777166	0.229015	1.26896	0.372699	1.2022	0.355239
Africa	1987	3323.52	998.859	4267.85	31.2751	2613.23	23.9468	2758.58	50.6707	0.778426	0.23367	1.27097	0.379977	1.20379	0.360946
Africa	1988	3377.29	909.989	4269.28	32.2273	2613.84	24.6183	2760.29	51.8974	0.790826	0.212954	1.29131	0.345936	1.22278	0.329159
Africa	1989	3430.11	914.855	4271.54	33.2792	2614.88	25.3433	2763.27	53.2163	0.80288	0.214681	1.31119	0.349119	1.24101	0.333346
Africa	1990	3455.72	871.941	4275.91	32.8471	2616.69	25.7061	2769.21	52.7195	0.807945	0.203728	1.31982	0.330877	1.24719	0.314458
Africa	1991	3547.5	915.896	4277.93	35.1502	2617.82	26.7559	2772.07	55.7459	0.829011	0.213991	1.35429	0.347899	1.27905	0.330475
Africa	1992	3567.33	915.786	4281.14	37.525	2619.57	27.8768	2776.64	58.9395	0.833006	0.213666	1.3609	0.347211	1.28407	0.329411
Africa	1993	3506.24	945.768	4281.68	39.8988	2619.63	28.6186	2777.21	61.9644	0.818449	0.219913	1.33731	0.35782	1.2612	0.337633
Africa	1994	3550.58	957.267	4285.59	42.9775	2621.81	30.1392	2783.01	66.3023	0.828074	0.222425	1.35316	0.361907	1.27465	0.341255
Africa	1995	3582.96	970.775	4291.15	44.3311	2624.51	31.3509	2791.16	68.6631	0.834552	0.22525	1.36409	0.366557	1.28258	0.345005
Africa	1996	3653.29	1005.69	4292.98	48.4576	2625.69	33.6232	2794.15	74.7217	0.850342	0.232278	1.38983	0.377838	1.3056	0.353579
Africa	1997	3688.18	1060.08	4294.9	52.1465	2626.99	35.7765	2797.46	80.3812	0.858145	0.245288	1.40249	0.398915	1.31682	0.374271
Africa	1998	3757.35	1069.07	4296.85	55.5321	2628.4	37.8872	2800.97	85.7808	0.873914	0.247603	1.42816	0.402756	1.34017	0.378452
Africa	1999	3800.74	1092.81	4298.82	58.7755	2629.94	40.0148	2804.65	91.0605	0.883624	0.253126	1.44384	0.411763	1.35403	0.38697
Africa	2000	3797.01	1090.73	4302.74	60.6766	2632.07	41.8405	2810.91	94.6744	0.88194	0.252303	1.44123	0.410523	1.34969	0.385104
Africa	2001	3824.07	1074.31	4302.62	64.309	2632.83	44.2253	2811.65	100.599	0.888287	0.248589	1.45119	0.404537	1.35921	0.379825
Africa	2002	3877.03	1118.05	4303.2	67.1589	2633.97	46.3468	2813.25	105.6	0.900421	0.258513	1.47058	0.420778	1.37716	0.394582
Africa	2003	3903.74	1094.92	4304.18	69.3692	2635.31	48.2612	2815.33	109.808	0.906269	0.252249	1.47968	0.410195	1.38517	0.383344
Africa	2004	3956.5	1097.81	4305.14	71.0398	2636.65	49.993	2817.35	113.27	0.918233	0.252508	1.49874	0.410248	1.40264	0.382856
Africa	2005	4013.54	1097.72	4307.98	71.7683	2638.23	51.3701	2821.71	115.411	0.930835	0.251908	1.51935	0.409022	1.42061	0.380738
Africa	2006	4096.57	1142	4307.64	72.6583	2638.95	52.7562	2821.79	117.64	0.95017	0.262154	1.55033	0.425408	1.44999	0.396218
Africa	2007	4094.34	1139.13	4307.61	72.8438	2639.76	53.8095	2822.2	118.816	0.94976	0.261676	1.5492	0.424556	1.44939	0.395862
Africa	2008	4120.16	1163.2	4307.76	72.4491	2640.59	54.5445	2822.79	119.065	0.955647	0.266899	1.55831	0.432724	1.45795	0.402919
Africa	2009	4204.27	1194.74	4308	71.5955	2641.4	54.9648	2823.49	118.519	0.975122	0.27405	1.58962	0.444028	1.48738	0.413304
Africa	2010	4232.04	1163.06	4310.22	70.2785	2642.56	54.9985	2826.71	117.183	0.981036	0.266341	1.5994	0.431416	1.49539	0.400855
Africa	2011	4261.54	1171.77	4309.73	68.7459	2642.99	54.7819	2826.35	115.376	0.988055	0.268678	1.61037	0.435006	1.50619	0.404843
Africa	2012	4252.58	1162.72	4309.33	65.6479	2643.11	53.3251	2825.78	110.925	0.986018	0.266153	1.6068	0.430529	1.503	0.399646
Africa	2013	4270.15	1189.8	4309.77	63.6654	2643.87	52.6517	2826.61	108.198	0.990186	0.273362	1.61325	0.442213	1.50938	0.412342
Africa	2014	4103.75	1193.58	4310.64	61.8564	2644.81	51.9308	2828.02	105.534	0.951658	0.275443	1.55037	0.446302	1.45072	0.417998
Africa	2015	4097.53	1180.12	4313.15	59.7082	2646.2	51.0607	2831.58	102.355	0.949708	0.272242	1.54727	0.44104	1.4468	0.412875
Africa	2016	4077.37	1156.05	4314.12	58.3433	2647.16	50.2192	2833.09	100.048	0.945026	0.267229	1.53954	0.433138	1.43963	0.40642
Africa	2017	4063.71	1159.63	4316.11	57.5153	2648.6	49.5713	2835.96	98.4028	0.941421	0.267934	1.53352	0.43425	1.4333	0.407207
Asia	1961	2498.33	535.867	4319.64	39.8888	2663.99	24.3615	2842.33	60.0713	0.577865	0.121896	0.937059	0.198314	0.877556	0.182091
Americas	1962	3442.62	402.069	4347.11	74.4057	2677.99	57.5658	2889.86	122.045	0.791106	0.0844573	1.28396	0.134086	1.18948	0.113646
Americas	1963	3464.49	386.895	4348.1	76.5423	2677.4	58.4865	2890.56	125.274	0.795895	0.0798625	1.29232	0.12648	1.1966	0.104457
Americas	1964	3516.56	354.741	4349.9	78.7205	2677.36	59.4915	2892.58	128.474	0.807714	0.073266	1.31217	0.116475	1.21454	0.0983179
Americas	1965	3544.26	400.297	4352.48	79.2239	2678.04	60.0895	2895.87	129.481	0.813624	0.0846862	1.32222	0.135269	1.22283	0.11722
Americas	1966	3553.91	370.96	4354.61	82.1566	2678.5	61.4979	2898.61	133.633	0.815319	0.076308	1.32539	0.121517	1.22467	0.101774
Americas	1967	3597.87	353.539	4357.9	84.3983	2679.66	62.6392	2903.05	136.916	0.82497	0.0734752	1.34158	0.117484	1.23868	0.101477
Americas	1968	3614.67	375.005	4361.92	86.0891	2681.3	63.5603	2908.64	139.539	0.827861	0.0765077	1.34663	0.121772	1.24139	0.101042
Americas	1969	3599.15	403.243	4366.14	87.4907	2683.19	64.3632	2914.72	141.844	0.823444	0.0829206	1.33975	0.13182	1.23327	0.109985
Americas	1970	3593.89	410.984	4370.49	87.9118	2685.38	64.9063	2921.16	142.955	0.821468	0.0852654	1.33678	0.135803	1.22893	0.114908
Americas	1971	3632.01	364.817	4375.31	90.1376	2688.05	66.3093	2928.44	146.596	0.82941	0.0749665	1.34992	0.119508	1.23947	0.101987
Americas	1972	3546.65	324.488	4379.49	91.441	2690.58	67.3281	2935.09	149.124	0.809229	0.0659519	1.31713	0.105155	1.20797	0.0902797
Americas	1973	3522.76	387.428	4383.3	92.161	2693.11	68.1352	2941.47	150.958	0.802661	0.0774185	1.30619	0.122454	1.19574	0.0982403
Americas	1974	3528.09	389.979	4387.03	92.6582	2695.77	68.9172	2947.95	152.509	0.803389	0.0799978	1.30721	0.126748	1.19562	0.106839
Americas	1975	3535.14	388.577	4391.34	92.5279	2698.73	69.5044	2955.32	153.216	0.8041	0.0783854	1.3082	0.123716	1.19466	0.1014
Americas	1976	3543.93	407.829	4393.51	92.2029	2700.61	69.5356	2959.7	153.326	0.805479	0.0811402	1.31011	0.127692	1.19505	0.100588
Americas	1977	3546.04	391.006	4395.94	92.1555	2702.75	69.803	2964.49	153.793	0.805648	0.0779936	1.31009	0.122618	1.19432	0.0982835
Americas	1978	3557.42	397.898	4398.47	92.2285	2705.06	70.2092	2969.44	154.362	0.807887	0.0811186	1.31343	0.12855	1.19662	0.107471
Americas	1979	3609.05	420.274	4400.87	92.1147	2707.4	70.5676	2974.17	154.582	0.819006	0.0848827	1.33102	0.133916	1.21146	0.109097
Americas	1980	3589.03	416.928	4403.77	91.5071	2709.82	70.6064	2979.42	154.057	0.814511	0.0904585	1.32364	0.145744	1.20478	0.133484
Americas	1981	3632.72	455.987	4404.93	90.9203	2711.79	70.8632	2982.26	153.405	0.824267	0.100245	1.33891	0.16221	1.21852	0.149771
Americas	1982	3620.7	425.34	4406.32	89.868	2713.9	70.9167	2985.23	152.055	0.821027	0.0903693	1.33295	0.145018	1.21231	0.128864
Americas	1983	3555.63	466.142	4407.82	88.3864	2716	70.7391	2988.18	150.07	0.805788	0.098891	1.30757	0.158508	1.18853	0.138334
Americas	1984	3579.93	457.773	4409.38	86.6674	2718.03	70.3621	2991.1	147.714	0.81078	0.0942956	1.31503	0.149364	1.19455	0.124209
Americas	1985	3647.49	481.16	4411.32	84.9648	2720.02	69.7352	2994.46	145.307	0.825678	0.0994	1.33877	0.157395	1.21552	0.130943
Americas	1986	3583.93	476.139	4412.43	82.7885	2721.54	68.7754	2996.54	142.122	0.811036	0.0978553	1.31458	0.154419	1.19325	0.126962
Americas	1987	3643.36	504.796	4413.87	80.4971	2723.05	67.6513	2998.98	138.747	0.824014	0.102844	1.33514	0.160956	1.21118	0.129162
Americas	1988	3625.18	468.14	4415.56	78.1389	2724.56	66.4186	3001.71	135.23	0.819827	0.095748	1.32824	0.15014	1.20483	0.121826
Americas	1989	3604.41	511.421	4417.45	75.7786	2726.1	65.1397	3004.7	131.63	0.814517	0.104471	1.31923	0.162854	1.19562	0.130397
Americas	1990	3565.58	545.684	4419.59	73.5412	2727.82	63.8275	3008.08	128.112	0.805362	0.113422	1.30421	0.178058	1.18137	0.146443
Americas	1991	3625.47	506.414	4421.4	71.0655	2729.29	62.2579	3010.91	124.021	0.818732	0.104575	1.32575	0.163465	1.20065	0.133337
Americas	1992	3628.61	521.881	4423.46	68.8712	2730.81	60.8195	3014.09	120.28	0.819036	0.108399	1.32607	0.169598	1.20023	0.139348
Americas	1993	3646.74	553.339	4425.82	66.9217	2732.43	59.5094	3017.75	116.873	0.822675	0.115668	1.33184	0.181279	1.20463	0.150004
Americas	1994	3752.19	594.528	4428.53	65.2244	2734.22	58.319	3021.97	113.83	0.845863	0.124518	1.36923	0.195047	1.23735	0.161632
Americas	1995	3734.42	527.068	4431.32	63.6201	2736.22	57.1204	3026.45	110.971	0.841594	0.110345	1.36237	0.17302	1.23062	0.143765
Americas	1996	3768.94	520.237	4434.06	62.1239	2738.23	55.8422	3030.91	108.098	0.848832	0.10846	1.3739	0.169629	1.24007	0.140068
Asia	1997	3121.43	851.707	4421.19	70.4687	2733.9	56.6261	3002.62	115.487	0.704265	0.186152	1.13816	0.298643	1.03439	0.262656
Americas	1998	3773.34	533.953	4440.99	60.195	2743.16	53.783	3041.97	104	0.848481	0.111496	1.37298	0.174614	1.23691	0.144555
Americas	1999	3859.08	542.073	4444.64	59.359	2745.78	52.8445	3047.83	102.25	0.867022	0.112889	1.40277	0.176579	1.26248	0.145723
Americas	2000	3870.78	555.999	4448.02	58.5896	2748.32	51.9005	3053.41	100.672	0.868969	0.116001	1.40569	0.181745	1.26391	0.15039
Americas	2001	3862.87	504.105	4451.86	57.9441	2751.18	51.0657	3059.65	99.3295	0.86662	0.104774	1.40178	0.164156	1.25938	0.135412
Americas	2002	3862.76	494.321	4455.28	56.8107	2753.85	50.0488	3065.38	97.4597	0.865975	0.10279	1.40048	0.161131	1.25713	0.133075
Americas	2003	3925.4	519.114	4458.53	55.4206	2756.48	48.9899	3070.93	95.3646	0.879406	0.10863	1.42189	0.170685	1.27526	0.142011
Americas	2004	3896.04	532.972	4461.85	54.0337	2759.21	48.0312	3076.68	93.3587	0.87213	0.111594	1.40972	0.175216	1.26313	0.145672
Americas	2005	3843.06	473.766	4465.08	52.9742	2761.98	47.262	3082.41	91.8108	0.859777	0.0985733	1.38945	0.154389	1.24408	0.127385
Americas	2006	3878.96	475.143	4467.64	50.9277	2764.4	46.023	3087.12	88.7619	0.86737	0.0992973	1.40133	0.155782	1.25395	0.129306
Americas	2007	3901.2	459.056	4470.64	49.1889	2767.08	44.9461	3092.44	86.0934	0.871832	0.095881	1.40814	0.15019	1.25919	0.124634
Americas	2008	3867.23	434.126	4473.9	47.6882	2769.92	43.9876	3098.11	83.703	0.863704	0.0909075	1.39468	0.142802	1.24627	0.119045
Americas	2009	3846.19	410.981	4477.19	46.3769	2772.78	43.1074	3103.79	81.5213	0.858404	0.0854494	1.38569	0.133469	1.2373	0.110421
Americas	2010	3869.21	380.73	4480.12	45.164	2775.44	42.2573	3108.99	79.4615	0.863046	0.078866	1.39281	0.123007	1.24285	0.101467
Americas	2011	3875.52	406.722	4483.12	44.0195	2778.24	41.3882	3114.32	77.5149	0.863865	0.0848904	1.39365	0.133001	1.2427	0.110683
Americas	2012	3886.62	404.067	4486.09	43.229	2781.08	40.7593	3119.59	76.0717	0.865764	0.0842471	1.3962	0.131711	1.24412	0.109408
Americas	2013	3879.48	401.388	4488.98	42.6063	2783.9	40.2611	3124.69	74.8672	0.863685	0.0842	1.39239	0.132185	1.24004	0.110807
Americas	2014	3431.77	334.1	4491.78	41.9733	2786.66	39.771	3129.65	73.6518	0.763742	0.0717212	1.23094	0.113811	1.09592	0.0987165
Americas	2015	3417.35	350.833	4494.36	41.2594	2789.22	39.2157	3134.3	72.3318	0.760134	0.0760273	1.22474	0.121278	1.08982	0.106152
Americas	2016	3431.58	385.159	4497.05	40.8548	2791.87	38.6591	3139.07	71.3367	0.762797	0.0833408	1.22857	0.132713	1.09253	0.115774
Asia	2017	3786	1330.43	4483.14	56.7154	2793.01	53.9226	3116.04	99.2481	0.841989	0.288545	1.34928	0.455378	1.20639	0.396897
Americas	1961	3493.12	467.75	4346.97	72.7884	2679.13	57.0282	2890.51	119.51	0.802554	0.0988906	1.30184	0.156791	1.2059	0.132683
Asia	1962	2516.85	548.044	4319.05	41.5421	2662	25.3324	2839.94	63.4196	0.58214	0.124261	0.944587	0.202282	0.884524	0.184963
Asia	1963	2440.06	531.666	4316.49	42.242	2659	26.0484	2835.62	65.9772	0.564696	0.120221	0.91678	0.195844	0.858739	0.178105
Asia	1964	2418.75	518.038	4314.18	42.6713	2656.41	26.9402	2832.38	68.0309	0.560101	0.117177	0.90969	0.190806	0.8523	0.173495
Asia	1965	2520.25	551.099	4314.99	42.7184	2655.3	27.8054	2833.73	69.2001	0.583463	0.124765	0.94819	0.203099	0.887527	0.184885
Asia	1966	2524.34	571.263	4310.37	42.6522	2652.45	28.6812	2828.06	70.032	0.585029	0.129469	0.950722	0.210675	0.890674	0.191827
Asia	1967	2479.07	578.516	4308.33	42.7407	2651.17	29.6248	2826.07	70.6018	0.57481	0.131204	0.934054	0.213207	0.875258	0.194301
Asia	1968	2489.79	553.295	4308.12	42.6842	2651.07	30.4429	2826.56	70.7581	0.577288	0.124807	0.938025	0.202595	0.87877	0.183459
Asia	1969	2499.37	561.064	4308.7	42.4231	2651.55	31.0255	2827.9	70.5133	0.579496	0.127051	0.941519	0.206101	0.881928	0.187649
Asia	1970	2540.46	554.072	4309.86	41.9813	2652.39	31.2796	2829.79	69.8266	0.588898	0.125443	0.956701	0.20332	0.895924	0.185126
Asia	1971	2481.58	573.746	4309.81	41.8057	2652.81	31.6253	2829.65	69.6469	0.575226	0.129933	0.934313	0.210526	0.875081	0.191721
Asia	1972	2453.07	579.029	4311.83	40.7779	2654.34	31.5159	2831.91	68.439	0.568322	0.131008	0.922981	0.212136	0.864229	0.193047
Asia	1973	2560.29	559.542	4315.29	39.3689	2656.59	31.1818	2835.97	66.7	0.592781	0.126771	0.962626	0.204989	0.901028	0.187091
Asia	1974	2505.96	569.565	4319.9	38.3305	2659.33	30.9628	2841.68	65.2748	0.579601	0.129297	0.941282	0.209252	0.88022	0.191466
Asia	1975	2516.74	592.789	4324.45	37.3017	2662.31	30.877	2847.75	63.7822	0.581447	0.134493	0.944183	0.217694	0.88198	0.198956
Asia	1976	2464.46	608.989	4330.71	37.9697	2665.51	31.1834	2856.05	63.9629	0.56855	0.138335	0.923492	0.224127	0.861165	0.205001
Asia	1977	2536.73	596.54	4337.91	40.5233	2669.12	32.0631	2865.94	66.3612	0.584241	0.135248	0.94926	0.21898	0.883351	0.200009
Asia	1978	2633.51	599.589	4345.59	44.3736	2673.01	33.3539	2876.89	70.5184	0.605418	0.135566	0.984024	0.219716	0.913542	0.200279
Asia	1979	2581.47	613.849	4353.01	48.7285	2676.96	34.8326	2887.92	75.6379	0.592455	0.138888	0.963185	0.225211	0.892136	0.205415
Asia	1980	2546.91	618.963	4360.49	52.0419	2681.04	36.2218	2899.43	79.9168	0.583442	0.139674	0.94877	0.226696	0.876515	0.206129
Asia	1981	2580.27	598.588	4366.96	57.9532	2685.05	38.6747	2909.81	88.0802	0.590238	0.134892	0.959809	0.218887	0.884999	0.198977
Asia	1982	2614.87	635.683	4371.51	62.0663	2688.32	40.5972	2918.07	94.549	0.597427	0.143005	0.971307	0.231993	0.894057	0.210622
Asia	1983	2707.48	628.399	4374.75	64.8209	2691.19	42.1789	2924.91	99.7179	0.618191	0.14139	1.0047	0.229184	0.923805	0.208365
Asia	1984	2732.29	630.782	4377.29	66.6071	2694	43.6232	2930.98	103.892	0.623467	0.141621	1.01281	0.229485	0.930281	0.208115
Asia	1985	2685.42	682.422	4380.9	68.0212	2697.16	45.0597	2938.34	107.556	0.612282	0.153786	0.994308	0.249471	0.912123	0.22693
Asia	1986	2728.1	677.592	4380.01	67.4289	2698.65	45.8852	2939.45	108.611	0.622139	0.152534	1.00956	0.247318	0.92626	0.224704
Asia	1987	2740.56	703.636	4379.52	65.8509	2700.5	46.3864	2940.87	108.198	0.624977	0.158043	1.01332	0.256058	0.929741	0.231811
Asia	1988	2740.72	691.388	4379.53	63.9299	2702.66	46.7418	2942.65	106.995	0.625018	0.154957	1.01255	0.250828	0.929212	0.226441
Asia	1989	2772.33	678.109	4380.5	62.4928	2705.19	47.25	2945.35	106.019	0.632224	0.152115	1.02348	0.246079	0.939554	0.222708
Asia	1990	2758.11	744.708	4381.57	60.8327	2707.89	47.882	2947.98	104.433	0.628678	0.167054	1.01687	0.269988	0.933247	0.243872
Asia	1991	2761.07	719.641	4382.68	59.7438	2709.97	48.0518	2950.01	103.106	0.629261	0.161287	1.01728	0.260522	0.933829	0.235123
Asia	1992	2837.45	721.554	4386.83	60.6109	2712.99	49.5185	2955.56	104.358	0.646058	0.161542	1.04428	0.260844	0.957894	0.235271
Asia	1993	2917.05	762.105	4393.6	62.4773	2717.53	51.4601	2964.53	106.804	0.662912	0.169685	1.07119	0.273036	0.980894	0.244823
Asia	1994	2966.5	764.039	4400.59	64.4096	2721.93	53.1402	2973.77	108.98	0.672935	0.169101	1.0873	0.271628	0.993999	0.242093
Asia	1995	3040.22	800.31	4406.21	65.0281	2725.49	53.952	2981.44	109.294	0.688636	0.176568	1.11257	0.283319	1.01562	0.251623
Asia	1996	3062.34	828.639	4415.19	69.0762	2730.55	56.1817	2993.83	114.09	0.692013	0.181899	1.11824	0.292008	1.01819	0.258049
Americas	1997	3788.72	536.164	4437.37	61.0422	2740.59	54.7528	3036.19	105.851	0.852659	0.112247	1.37992	0.175884	1.24441	0.14618
Asia	1998	3154.58	904.691	4425.51	70.1335	2736.37	56.0082	3009.63	114.922	0.710958	0.19781	1.14906	0.317603	1.04263	0.279105
Asia	1999	3240.32	914.992	4429.92	69.8638	2739.1	55.4982	3017.29	114.791	0.729587	0.199662	1.17919	0.320505	1.06831	0.280679
Asia	2000	3343.26	1025.06	4434.87	70.0868	2742.5	55.6443	3026.11	115.601	0.751509	0.222997	1.21431	0.357514	1.09757	0.311541
Asia	2001	3344.85	1044.44	4437.66	69.3689	2745.06	55.2543	3032.05	115.342	0.751305	0.227013	1.21357	0.363717	1.09552	0.316129
Asia	2002	3368.09	1113.12	4441.82	69.8078	2748.59	55.6615	3040.07	116.857	0.755613	0.24194	1.22006	0.38765	1.09944	0.336413
Asia	2003	3383.26	1103.57	4446.74	70.8909	2752.74	56.6106	3049.17	119.341	0.75813	0.239135	1.22364	0.382868	1.1009	0.330714
Asia	2004	3404.49	1145.84	4451.3	71.6261	2756.87	57.5481	3057.63	121.23	0.761914	0.247874	1.22906	0.39644	1.10403	0.341569
Asia	2005	3459.02	1179.72	4455.03	71.5057	2760.57	58.1992	3064.71	121.715	0.773428	0.255051	1.24694	0.407576	1.11893	0.350872
Asia	2006	3464.59	1094.54	4458.29	71.4796	2764.31	58.9734	3070.95	122.185	0.774369	0.23587	1.2477	0.376081	1.11935	0.322705
Asia	2007	3541.12	1096.54	4461.05	70.7568	2767.87	59.549	3076.2	121.459	0.791072	0.23598	1.27367	0.375405	1.14238	0.321952
Asia	2008	3617.83	1151.46	4463.36	69.4335	2771.19	59.8607	3080.63	119.715	0.807753	0.247958	1.29944	0.393652	1.16522	0.338305
Asia	2009	3634.48	1159.01	4465.59	67.9232	2774.3	59.9664	3084.84	117.617	0.811187	0.249842	1.3041	0.396119	1.16934	0.341234
Asia	2010	3737.51	1184.59	4467.73	66.5731	2777.1	59.9376	3088.91	115.682	0.833883	0.255435	1.33979	0.404337	1.20119	0.348843
Asia	2011	3792.88	1201.18	4469.67	64.8935	2779.61	59.3566	3092.62	113.166	0.845953	0.259248	1.35845	0.40988	1.21771	0.354311
Asia	2012	3844.37	1248.06	4471.85	63.2138	2782.04	58.5489	3096.58	110.57	0.857028	0.269777	1.37559	0.42631	1.23258	0.369352
[truncated: 119 more rows]

## Sheet: Table S4
Table S4. Population weighted mean and standard deviation (s.d.) global level dietary supplies of K (WtdDSK), adequate intake of K (WtdAIK) and K sufficiency ratio (WtdKSR) 1961–2017. AIK and KSR were calculated at various AIK recommendations: Institute of Medicine in 2006 (AIK_06), National Academies of Sciences in 2019 (AIK_19), and the European Union (AIK_EU).
[truncated: 58 more rows]
